# Supplementary material for: Circular RNA FOXP1 promotes tumor progression and Warburg effect in gallbladder cancer by regulating PKLR expression
Source: Mol Cancer. 2019 Oct 17;18:145. doi: 10.1186/s12943-019-1078-z (PMC6796492; doi:10.1186/s12943-019-1078-z)
Supplement: Supplementary file 6 — Additional file 6. Proteins are identified by LC-MS that specifically associated with circFOXP1. [file 12943_2019_1078_MOESM6_ESM.xlsx]

## Sheet: sense
		Score	Mass	Matches	Sequences	emPAI
1	sp|P67809|YBOX1_HUMAN	1308	35903	80 (40)	20 (9)	2.45	Nuclease-sensitive element-binding protein 1 OS=Homo sapiens GN=YBX1 PE=1 SV=3
2	sp|P05455|LA_HUMAN	597	46979	43 (23)	25 (16)	2.17	Lupus La protein OS=Homo sapiens GN=SSB PE=1 SV=2
3	sp|P19338|NUCL_HUMAN	571	76625	39 (23)	26 (17)	1.13	Nucleolin OS=Homo sapiens GN=NCL PE=1 SV=3
4	sp|Q12905|ILF2_HUMAN	515	43263	35 (19)	18 (12)	2.01	Interleukin enhancer-binding factor 2 OS=Homo sapiens GN=ILF2 PE=1 SV=2
5	sp|O00425|IF2B3_HUMAN	437	64008	26 (17)	18 (12)	0.92	Insulin-like growth factor 2 mRNA-binding protein 3 OS=Homo sapiens GN=IGF2BP3 PE=1 SV=2
6	sp|P26599|PTBP1_HUMAN	413	57357	21 (9)	13 (7)	0.48	Polypyrimidine tract-binding protein 1 OS=Homo sapiens GN=PTBP1 PE=1 SV=1
7	sp|Q12906|ILF3_HUMAN	407	95678	30 (18)	24 (15)	0.66	Interleukin enhancer-binding factor 3 OS=Homo sapiens GN=ILF3 PE=1 SV=3
8	tr|F8W6I7|F8W6I7_HUMAN	375	33249	31 (16)	13 (10)	2.78	Heterogeneous nuclear ribonucleoprotein A1 OS=Homo sapiens GN=HNRNPA1 PE=1 SV=2
9	sp|P07437|TBB5_HUMAN	369	50095	26 (15)	13 (10)	0.89	Tubulin beta chain OS=Homo sapiens GN=TUBB PE=1 SV=2
10	sp|P62316|SMD2_HUMAN	346	13632	12 (9)	6 (5)	2.82	Small nuclear ribonucleoprotein Sm D2 OS=Homo sapiens GN=SNRPD2 PE=1 SV=1
11	sp|O60506|HNRPQ_HUMAN	325	69788	25 (16)	18 (15)	0.99	Heterogeneous nuclear ribonucleoprotein Q OS=Homo sapiens GN=SYNCRIP PE=1 SV=2
12	tr|G3V2Q1|G3V2Q1_HUMAN	321	33607	16 (11)	12 (9)	1.56	Heterogeneous nuclear ribonucleoproteins C1/C2 OS=Homo sapiens GN=HNRNPC PE=1 SV=1
13	sp|P68363|TBA1B_HUMAN	315	50804	14 (9)	12 (8)	0.65	Tubulin alpha-1B chain OS=Homo sapiens GN=TUBA1B PE=1 SV=1
14	sp|P11940|PABP1_HUMAN	292	70854	27 (12)	21 (12)	0.72	Polyadenylate-binding protein 1 OS=Homo sapiens GN=PABPC1 PE=1 SV=2
15	sp|P19525|E2AK2_HUMAN	250	62512	14 (7)	12 (7)	0.43	Interferon-induced, double-stranded RNA-activated protein kinase OS=Homo sapiens GN=EIF2AK2 PE=1 SV=2
16	sp|O95793|STAU1_HUMAN	237	63428	15 (9)	14 (9)	0.58	Double-stranded RNA-binding protein Staufen homolog 1 OS=Homo sapiens GN=STAU1 PE=1 SV=2
17	sp|P0CW22|RS17L_HUMAN	225	15597	8 (5)	4 (3)	1.19	40S ribosomal protein S17-like OS=Homo sapiens GN=RPS17L PE=1 SV=1
18	sp|P11498|PYC_HUMAN	221	130293	14 (7)	12 (6)	0.16	Pyruvate carboxylase, mitochondrial OS=Homo sapiens GN=PC PE=1 SV=2
19	sp|Q6NZI2|PTRF_HUMAN	184	43450	5 (5)	3 (3)	0.34	Polymerase I and transcript release factor OS=Homo sapiens GN=PTRF PE=1 SV=1
20	sp|P60709|ACTB_HUMAN	175	42052	14 (7)	10 (5)	0.46	Actin, cytoplasmic 1 OS=Homo sapiens GN=ACTB PE=1 SV=1
21	tr|H3BLZ8|H3BLZ8_HUMAN	175	81073	15 (7)	10 (5)	0.22	Probable ATP-dependent RNA helicase DDX17 OS=Homo sapiens GN=DDX17 PE=1 SV=1
22	sp|Q08211|DHX9_HUMAN	174	142181	19 (6)	13 (6)	0.15	ATP-dependent RNA helicase A OS=Homo sapiens GN=DHX9 PE=1 SV=4
23	sp|P62241|RS8_HUMAN	172	24475	7 (5)	5 (4)	0.67	40S ribosomal protein S8 OS=Homo sapiens GN=RPS8 PE=1 SV=2
24	sp|Q86U42|PABP2_HUMAN	159	32843	7 (4)	5 (3)	0.33	Polyadenylate-binding protein 2 OS=Homo sapiens GN=PABPN1 PE=1 SV=3
25	sp|P00338|LDHA_HUMAN	157	36950	8 (6)	5 (4)	0.41	L-lactate dehydrogenase A chain OS=Homo sapiens GN=LDHA PE=1 SV=2
26	sp|P61247|RS3A_HUMAN	157	30154	12 (5)	10 (4)	0.52	40S ribosomal protein S3a OS=Homo sapiens GN=RPS3A PE=1 SV=2
27	sp|P09661|RU2A_HUMAN	157	28512	17 (5)	8 (4)	0.56	U2 small nuclear ribonucleoprotein A' OS=Homo sapiens GN=SNRPA1 PE=1 SV=2
28	tr|B4DVB8|B4DVB8_HUMAN	151	39200	7 (5)	6 (4)	0.5	ELAV-like protein 1 OS=Homo sapiens GN=ELAVL1 PE=1 SV=1
29	sp|P18124|RL7_HUMAN	149	29264	13 (8)	10 (6)	0.91	60S ribosomal protein L7 OS=Homo sapiens GN=RPL7 PE=1 SV=1
30	tr|F5GZS0|F5GZS0_HUMAN	148	113928	11 (5)	9 (4)	0.12	ATP-dependent RNA helicase DHX36 OS=Homo sapiens GN=DHX36 PE=1 SV=1
31	sp|Q14103|HNRPD_HUMAN	146	38581	9 (6)	9 (6)	0.64	Heterogeneous nuclear ribonucleoprotein D0 OS=Homo sapiens GN=HNRNPD PE=1 SV=1
32	sp|P62081|RS7_HUMAN	139	22113	12 (6)	9 (6)	1.33	40S ribosomal protein S7 OS=Homo sapiens GN=RPS7 PE=1 SV=1
33	sp|P62701|RS4X_HUMAN	137	29807	11 (4)	8 (3)	0.37	40S ribosomal protein S4, X isoform OS=Homo sapiens GN=RPS4X PE=1 SV=2
34	sp|P46781|RS9_HUMAN	134	22635	13 (7)	12 (6)	1.29	40S ribosomal protein S9 OS=Homo sapiens GN=RPS9 PE=1 SV=3
35	sp|O75569|PRKRA_HUMAN	131	34839	13 (5)	10 (5)	0.58	Interferon-inducible double-stranded RNA-dependent protein kinase activator A OS=Homo sapiens GN=PRKRA PE=1 SV=1
36	sp|Q96RQ3|MCCA_HUMAN	123	80935	7 (3)	5 (3)	0.13	Methylcrotonoyl-CoA carboxylase subunit alpha, mitochondrial OS=Homo sapiens GN=MCCC1 PE=1 SV=3
37	sp|P26368|U2AF2_HUMAN	123	53809	7 (4)	5 (4)	0.27	Splicing factor U2AF 65 kDa subunit OS=Homo sapiens GN=U2AF2 PE=1 SV=4
38	sp|P11216|PYGB_HUMAN	123	97319	5 (2)	5 (2)	0.07	Glycogen phosphorylase, brain form OS=Homo sapiens GN=PYGB PE=1 SV=5
39	sp|P14866|HNRPL_HUMAN	120	64720	11 (3)	9 (3)	0.16	Heterogeneous nuclear ribonucleoprotein L OS=Homo sapiens GN=HNRNPL PE=1 SV=2
40	sp|P52272|HNRPM_HUMAN	116	77749	5 (1)	5 (1)	0.04	Heterogeneous nuclear ribonucleoprotein M OS=Homo sapiens GN=HNRNPM PE=1 SV=3
41	sp|P30050|RL12_HUMAN	115	17979	8 (3)	7 (3)	0.68	60S ribosomal protein L12 OS=Homo sapiens GN=RPL12 PE=1 SV=1
42	tr|H3BRU6|H3BRU6_HUMAN	113	32033	9 (7)	5 (5)	0.64	Poly(rC)-binding protein 2 (Fragment) OS=Homo sapiens GN=PCBP2 PE=1 SV=1
43	sp|P04792|HSPB1_HUMAN	112	22826	3 (2)	2 (2)	0.31	Heat shock protein beta-1 OS=Homo sapiens GN=HSPB1 PE=1 SV=2
44	sp|Q07021|C1QBP_HUMAN	110	31742	3 (3)	2 (2)	0.22	Complement component 1 Q subcomponent-binding protein, mitochondrial OS=Homo sapiens GN=C1QBP PE=1 SV=1
45	tr|Q5T6W2|Q5T6W2_HUMAN	109	42009	7 (5)	5 (4)	0.35	Heterogeneous nuclear ribonucleoprotein K (Fragment) OS=Homo sapiens GN=HNRNPK PE=1 SV=1
46	sp|P08238|HS90B_HUMAN	103	83554	7 (4)	5 (3)	0.12	Heat shock protein HSP 90-beta OS=Homo sapiens GN=HSP90AB1 PE=1 SV=4
47	tr|H0YB39|H0YB39_HUMAN	102	30590	3 (2)	3 (2)	0.23	Heterogeneous nuclear ribonucleoprotein H (Fragment) OS=Homo sapiens GN=HNRNPH1 PE=1 SV=1
48	tr|E9PKZ0|E9PKZ0_HUMAN	97	22603	4 (2)	4 (2)	0.32	60S ribosomal protein L8 (Fragment) OS=Homo sapiens GN=RPL8 PE=1 SV=1
49	sp|P02545|LMNA_HUMAN	95	74380	10 (6)	8 (4)	0.19	Prelamin-A/C OS=Homo sapiens GN=LMNA PE=1 SV=1
50	sp|P62851|RS25_HUMAN	94	13791	6 (4)	5 (4)	1.43	40S ribosomal protein S25 OS=Homo sapiens GN=RPS25 PE=1 SV=1
51	sp|P37108|SRP14_HUMAN	93	14675	3 (2)	3 (2)	0.52	Signal recognition particle 14 kDa protein OS=Homo sapiens GN=SRP14 PE=1 SV=2
52	sp|P62913|RL11_HUMAN	93	20468	7 (4)	6 (4)	0.84	60S ribosomal protein L11 OS=Homo sapiens GN=RPL11 PE=1 SV=2
53	tr|B4DZC3|B4DZC3_HUMAN	92	103150	8 (5)	6 (3)	0.1	5'-3' exoribonuclease 2 OS=Homo sapiens GN=XRN2 PE=1 SV=1
54	sp|P08579|RU2B_HUMAN	92	25470	7 (6)	5 (4)	0.64	U2 small nuclear ribonucleoprotein B'' OS=Homo sapiens GN=SNRPB2 PE=1 SV=1
55	sp|Q00839|HNRPU_HUMAN	89	91269	14 (2)	12 (2)	0.07	Heterogeneous nuclear ribonucleoprotein U OS=Homo sapiens GN=HNRNPU PE=1 SV=6
56	sp|P61254|RL26_HUMAN	88	17248	8 (2)	6 (2)	0.43	60S ribosomal protein L26 OS=Homo sapiens GN=RPL26 PE=1 SV=1
57	sp|P39019|RS19_HUMAN	87	16051	8 (3)	7 (3)	0.77	40S ribosomal protein S19 OS=Homo sapiens GN=RPS19 PE=1 SV=2
58	tr|U3KQR5|U3KQR5_HUMAN	86	17974	2 (2)	2 (2)	0.41	60S ribosomal protein L6 (Fragment) OS=Homo sapiens GN=RPL6 PE=1 SV=1
59	tr|Q5T7N0|Q5T7N0_HUMAN	83	14333	2 (1)	2 (1)	0.24	60S ribosomal protein L5 (Fragment) OS=Homo sapiens GN=RPL5 PE=1 SV=2
60	tr|K7ERI7|K7ERI7_HUMAN	83	11162	5 (3)	4 (3)	1.24	60S ribosomal protein L22 OS=Homo sapiens GN=RPL22 PE=1 SV=1
61	tr|E9PKE3|E9PKE3_HUMAN	82	68991	4 (2)	4 (2)	0.1	Heat shock cognate 71 kDa protein OS=Homo sapiens GN=HSPA8 PE=1 SV=1
62	tr|E9PJD9|E9PJD9_HUMAN	80	10235	2 (2)	2 (2)	0.79	60S ribosomal protein L27a OS=Homo sapiens GN=RPL27A PE=1 SV=1
63	sp|P62269|RS18_HUMAN	78	17708	14 (4)	10 (3)	0.69	40S ribosomal protein S18 OS=Homo sapiens GN=RPS18 PE=1 SV=3
64	tr|M0QYS1|M0QYS1_HUMAN	78	24258	4 (1)	4 (1)	0.14	60S ribosomal protein L13a (Fragment) OS=Homo sapiens GN=RPL13A PE=1 SV=2
65	tr|E9PB61|E9PB61_HUMAN	76	27541	5 (1)	3 (1)	0.12	THO complex subunit 4 OS=Homo sapiens GN=ALYREF PE=1 SV=1
66	sp|P62899|RL31_HUMAN	75	14454	3 (2)	3 (2)	0.53	60S ribosomal protein L31 OS=Homo sapiens GN=RPL31 PE=1 SV=1
67	tr|E7ETT1|E7ETT1_HUMAN	74	56802	4 (2)	4 (2)	0.12	Propionyl-CoA carboxylase beta chain, mitochondrial OS=Homo sapiens GN=PCCB PE=1 SV=1
68	sp|Q9UHX1|PUF60_HUMAN	74	60009	11 (2)	8 (1)	0.05	Poly(U)-binding-splicing factor PUF60 OS=Homo sapiens GN=PUF60 PE=1 SV=1
69	tr|V9GZ17|V9GZ17_HUMAN	74	31508	6 (2)	4 (1)	0.11	Tubulin alpha-8 chain (Fragment) OS=Homo sapiens GN=TUBA8 PE=4 SV=1
70	sp|P49458|SRP09_HUMAN	74	10219	1 (1)	1 (1)	0.34	Signal recognition particle 9 kDa protein OS=Homo sapiens GN=SRP9 PE=1 SV=2
71	tr|E7EUY5|E7EUY5_HUMAN	73	15703	2 (2)	1 (1)	0.22	Single-stranded DNA-binding protein, mitochondrial (Fragment) OS=Homo sapiens GN=SSBP1 PE=1 SV=1
72	tr|B4E241|B4E241_HUMAN	73	14422	7 (5)	5 (4)	1.33	Serine/arginine-rich-splicing factor 3 OS=Homo sapiens GN=SRSF3 PE=1 SV=1
73	sp|Q96HQ2|C2AIL_HUMAN	73	13244	1 (1)	1 (1)	0.26	CDKN2AIP N-terminal-like protein OS=Homo sapiens GN=CDKN2AIPNL PE=1 SV=1
74	sp|P62995|TRA2B_HUMAN	72	33760	1 (1)	1 (1)	0.1	Transformer-2 protein homolog beta OS=Homo sapiens GN=TRA2B PE=1 SV=1
75	sp|Q15633|TRBP2_HUMAN	72	39642	4 (1)	4 (1)	0.08	RISC-loading complex subunit TARBP2 OS=Homo sapiens GN=TARBP2 PE=1 SV=3
76	sp|Q9Y3F4|STRAP_HUMAN	71	38756	6 (4)	6 (4)	0.39	Serine-threonine kinase receptor-associated protein OS=Homo sapiens GN=STRAP PE=1 SV=1
77	tr|B3KVR1|B3KVR1_HUMAN	71	25230	3 (1)	3 (1)	0.13	Small nuclear ribonucleoprotein-associated protein OS=Homo sapiens GN=SNRPN PE=2 SV=1
78	sp|P05165|PCCA_HUMAN	71	80635	6 (3)	6 (3)	0.13	Propionyl-CoA carboxylase alpha chain, mitochondrial OS=Homo sapiens GN=PCCA PE=1 SV=4
79	tr|C9J6P4|C9J6P4_HUMAN	71	115838	2 (1)	2 (1)	0.03	Zinc finger CCCH-type antiviral protein 1 OS=Homo sapiens GN=ZC3HAV1 PE=1 SV=1
80	sp|O00442|RTCA_HUMAN	70	39825	4 (2)	4 (2)	0.17	RNA 3'-terminal phosphate cyclase OS=Homo sapiens GN=RTCA PE=1 SV=1
81	sp|Q01081|U2AF1_HUMAN	68	28368	5 (3)	3 (3)	0.39	Splicing factor U2AF 35 kDa subunit OS=Homo sapiens GN=U2AF1 PE=1 SV=3
82	tr|J3QLI9|J3QLI9_HUMAN	68	8388	6 (5)	3 (3)	4.69	Small nuclear ribonucleoprotein Sm D1 OS=Homo sapiens GN=SNRPD1 PE=1 SV=1
83	sp|Q96FX7|TRM61_HUMAN	65	31704	2 (2)	1 (1)	0.1	tRNA (adenine(58)-N(1))-methyltransferase catalytic subunit TRMT61A OS=Homo sapiens GN=TRMT61A PE=1 SV=1
84	tr|M0R210|M0R210_HUMAN	65	14524	6 (2)	5 (1)	0.23	40S ribosomal protein S16 OS=Homo sapiens GN=RPS16 PE=1 SV=1
85	tr|H7BY10|H7BY10_HUMAN	65	17849	8 (4)	6 (3)	0.68	60S ribosomal protein L23a (Fragment) OS=Homo sapiens GN=RPL23A PE=1 SV=1
86	tr|H0YA55|H0YA55_HUMAN	62	53076	8 (3)	6 (3)	0.2	Serum albumin (Fragment) OS=Homo sapiens GN=ALB PE=1 SV=1
87	tr|B7Z4B8|B7Z4B8_HUMAN	62	86639	7 (2)	7 (2)	0.08	Heterogeneous nuclear ribonucleoprotein U-like protein 1 OS=Homo sapiens GN=HNRNPUL1 PE=1 SV=1
88	sp|Q9BRL6|SRSF8_HUMAN	60	32382	6 (2)	3 (1)	0.1	Serine/arginine-rich splicing factor 8 OS=Homo sapiens GN=SRSF8 PE=1 SV=1
89	sp|P62304|RUXE_HUMAN	59	10854	2 (2)	2 (2)	0.74	Small nuclear ribonucleoprotein E OS=Homo sapiens GN=SNRPE PE=1 SV=1
90	tr|E7EUT5|E7EUT5_HUMAN	59	28024	4 (1)	4 (1)	0.12	Glyceraldehyde-3-phosphate dehydrogenase OS=Homo sapiens GN=GAPDH PE=1 SV=1
91	sp|P05141|ADT2_HUMAN	58	33059	6 (2)	5 (2)	0.21	ADP/ATP translocase 2 OS=Homo sapiens GN=SLC25A5 PE=1 SV=7
92	tr|F8W1T6|F8W1T6_HUMAN	58	37391	3 (2)	2 (2)	0.18	RNA-binding motif, single-stranded-interacting protein 2 OS=Homo sapiens GN=RBMS2 PE=1 SV=1
93	sp|P62854|RS26_HUMAN	57	13292	2 (2)	2 (2)	0.58	40S ribosomal protein S26 OS=Homo sapiens GN=RPS26 PE=1 SV=3
94	sp|Q00577|PURA_HUMAN	56	35003	11 (3)	9 (3)	0.31	Transcriptional activator protein Pur-alpha OS=Homo sapiens GN=PURA PE=1 SV=2
95	sp|P84098|RL19_HUMAN	52	23565	4 (2)	4 (2)	0.3	60S ribosomal protein L19 OS=Homo sapiens GN=RPL19 PE=1 SV=1
96	tr|B4E363|B4E363_HUMAN	52	54181	3 (1)	3 (1)	0.06	Phenylalanine--tRNA ligase alpha subunit OS=Homo sapiens GN=FARSA PE=1 SV=1
97	tr|J3KQE5|J3KQE5_HUMAN	52	27027	1 (1)	1 (1)	0.12	GTP-binding nuclear protein Ran (Fragment) OS=Homo sapiens GN=RAN PE=1 SV=1
98	tr|F5H144|F5H144_HUMAN	51	57966	3 (2)	2 (1)	0.06	G-protein-coupled receptor 56 OS=Homo sapiens GN=GPR56 PE=1 SV=1
99	tr|B4DQI6|B4DQI6_HUMAN	51	20634	3 (1)	3 (1)	0.16	Transformer-2 protein homolog alpha OS=Homo sapiens GN=TRA2A PE=1 SV=1
100	sp|P62263|RS14_HUMAN	50	16434	2 (1)	2 (1)	0.21	40S ribosomal protein S14 OS=Homo sapiens GN=RPS14 PE=1 SV=3
101	sp|P39023|RL3_HUMAN	50	46365	10 (3)	9 (3)	0.23	60S ribosomal protein L3 OS=Homo sapiens GN=RPL3 PE=1 SV=2
102	tr|J3KRX5|J3KRX5_HUMAN	49	20386	5 (3)	4 (2)	0.36	60S ribosomal protein L17 (Fragment) OS=Homo sapiens GN=RPL17 PE=1 SV=1
103	tr|E5RI99|E5RI99_HUMAN	48	12819	2 (1)	2 (1)	0.27	60S ribosomal protein L30 (Fragment) OS=Homo sapiens GN=RPL30 PE=1 SV=1
104	sp|Q9NXV6|CARF_HUMAN	47	61544	4 (1)	4 (1)	0.05	CDKN2A-interacting protein OS=Homo sapiens GN=CDKN2AIP PE=1 SV=3
105	tr|H0YKE0|H0YKE0_HUMAN	47	126837	4 (2)	1 (1)	0.03	WD repeat-containing protein 72 OS=Homo sapiens GN=WDR72 PE=4 SV=1
106	tr|Q5QPL9|Q5QPL9_HUMAN	45	24707	5 (2)	5 (2)	0.29	RNA-binding protein Raly (Fragment) OS=Homo sapiens GN=RALY PE=1 SV=1
107	tr|H0Y6E7|H0Y6E7_HUMAN	44	31837	14 (2)	5 (2)	0.22	RNA-binding motif protein, X chromosome, N-terminally processed (Fragment) OS=Homo sapiens GN=RBMX PE=1 SV=2
108	tr|H0YEN5|H0YEN5_HUMAN	44	21426	6 (3)	5 (3)	0.55	40S ribosomal protein S2 (Fragment) OS=Homo sapiens GN=RPS2 PE=1 SV=1
109	sp|Q16630|CPSF6_HUMAN	44	59344	8 (1)	4 (1)	0.06	Cleavage and polyadenylation specificity factor subunit 6 OS=Homo sapiens GN=CPSF6 PE=1 SV=2
110	tr|D3YTB1|D3YTB1_HUMAN	44	15721	2 (2)	2 (2)	0.48	60S ribosomal protein L32 (Fragment) OS=Homo sapiens GN=RPL32 PE=1 SV=1
111	tr|E5RIP1|E5RIP1_HUMAN	42	5426	1 (1)	1 (1)	0.67	40S ribosomal protein S20 OS=Homo sapiens GN=RPS20 PE=1 SV=1
112	sp|Q7L7L0|H2A3_HUMAN	42	14113	3 (1)	3 (1)	0.24	Histone H2A type 3 OS=Homo sapiens GN=HIST3H2A PE=1 SV=3
113	tr|J3KMX5|J3KMX5_HUMAN	41	16779	3 (2)	3 (2)	0.44	40S ribosomal protein S13 OS=Homo sapiens GN=RPS13 PE=1 SV=1
114	tr|H3BRK1|H3BRK1_HUMAN	41	29672	8 (1)	7 (1)	0.11	Poly(A)-specific ribonuclease PARN (Fragment) OS=Homo sapiens GN=PARN PE=1 SV=1
115	sp|P51398|RT29_HUMAN	41	45880	5 (1)	2 (1)	0.07	28S ribosomal protein S29, mitochondrial OS=Homo sapiens GN=DAP3 PE=1 SV=1
116	sp|P53999|TCP4_HUMAN	40	14386	2 (1)	2 (1)	0.24	Activated RNA polymerase II transcriptional coactivator p15 OS=Homo sapiens GN=SUB1 PE=1 SV=3
117	sp|P62266|RS23_HUMAN	40	15969	3 (1)	3 (1)	0.21	40S ribosomal protein S23 OS=Homo sapiens GN=RPS23 PE=1 SV=3
118	tr|F2Z388|F2Z388_HUMAN	40	10809	1 (1)	1 (1)	0.32	60S ribosomal protein L35 OS=Homo sapiens GN=RPL35 PE=1 SV=1
119	sp|P62906|RL10A_HUMAN	39	24987	1 (1)	1 (1)	0.13	60S ribosomal protein L10a OS=Homo sapiens GN=RPL10A PE=1 SV=2
120	sp|P10412|H14_HUMAN	35	21852	3 (2)	3 (2)	0.33	Histone H1.4 OS=Homo sapiens GN=HIST1H1E PE=1 SV=2
121	sp|Q96QR8|PURB_HUMAN	38	33392	2 (2)	1 (1)	0.1	Transcriptional activator protein Pur-beta OS=Homo sapiens GN=PURB PE=1 SV=3
122	sp|P26373|RL13_HUMAN	38	24304	6 (1)	5 (1)	0.14	60S ribosomal protein L13 OS=Homo sapiens GN=RPL13 PE=1 SV=4
123	sp|P17655|CAN2_HUMAN	38	80800	5 (1)	5 (1)	0.04	Calpain-2 catalytic subunit OS=Homo sapiens GN=CAPN2 PE=1 SV=6
124	sp|P62306|RUXF_HUMAN	38	9776	1 (1)	1 (1)	0.36	Small nuclear ribonucleoprotein F OS=Homo sapiens GN=SNRPF PE=1 SV=1
125	sp|Q08379|GOGA2_HUMAN	36	113644	5 (1)	4 (1)	0.03	Golgin subfamily A member 2 OS=Homo sapiens GN=GOLGA2 PE=1 SV=3
126	tr|H0YDV2|H0YDV2_HUMAN	35	13419	10 (1)	8 (1)	0.25	Coiled-coil domain-containing protein 73 (Fragment) OS=Homo sapiens GN=CCDC73 PE=4 SV=1
127	sp|Q9NY12|GAR1_HUMAN	34	22505	1 (1)	1 (1)	0.15	H/ACA ribonucleoprotein complex subunit 1 OS=Homo sapiens GN=GAR1 PE=1 SV=1
128	sp|Q5VTE0|EF1A3_HUMAN	34	50495	10 (2)	6 (2)	0.13	Putative elongation factor 1-alpha-like 3 OS=Homo sapiens GN=EEF1A1P5 PE=5 SV=1
129	sp|Q86VH2|KIF27_HUMAN	34	161324	3 (1)	3 (1)	0.02	Kinesin-like protein KIF27 OS=Homo sapiens GN=KIF27 PE=2 SV=1
130	tr|Q5TAL2|Q5TAL2_HUMAN	34	12343	1 (1)	1 (1)	0.28	U1 small nuclear ribonucleoprotein C OS=Homo sapiens GN=SNRPC PE=1 SV=1
131	tr|H3BVC7|H3BVC7_HUMAN	32	6947	3 (2)	3 (2)	1.28	40S ribosomal protein S15a (Fragment) OS=Homo sapiens GN=RPS15A PE=1 SV=1
132	sp|P81605|DCD_HUMAN	32	11391	1 (1)	1 (1)	0.3	Dermcidin OS=Homo sapiens GN=DCD PE=1 SV=2
133	sp|Q86X95|CIR1_HUMAN	32	52566	3 (1)	3 (1)	0.06	Corepressor interacting with RBPJ 1 OS=Homo sapiens GN=CIR1 PE=1 SV=1
134	sp|P57053|H2BFS_HUMAN	31	13936	3 (1)	3 (1)	0.24	Histone H2B type F-S OS=Homo sapiens GN=H2BFS PE=1 SV=2
135	sp|A7E2Y1|MYH7B_HUMAN	31	222392	6 (1)	5 (1)	0.01	Myosin-7B OS=Homo sapiens GN=MYH7B PE=1 SV=3
136	sp|P25705|ATPA_HUMAN	31	59828	5 (1)	5 (1)	0.05	ATP synthase subunit alpha, mitochondrial OS=Homo sapiens GN=ATP5A1 PE=1 SV=1
137	sp|P62979|RS27A_HUMAN	31	18296	3 (1)	2 (1)	0.18	Ubiquitin-40S ribosomal protein S27a OS=Homo sapiens GN=RPS27A PE=1 SV=2
138	sp|P16401|H15_HUMAN	31	22566	3 (1)	2 (1)	0.15	Histone H1.5 OS=Homo sapiens GN=HIST1H1B PE=1 SV=3
139	tr|E9PFD2|E9PFD2_HUMAN	30	38072	1 (1)	1 (1)	0.09	Orotate phosphoribosyltransferase OS=Homo sapiens GN=UMPS PE=1 SV=1
140	tr|H0YKD8|H0YKD8_HUMAN	30	19174	3 (2)	2 (1)	0.38	60S ribosomal protein L28 OS=Homo sapiens GN=RPL28 PE=1 SV=1
141	tr|S4R3P9|S4R3P9_HUMAN	30	22983	1 (1)	1 (1)	0.15	WD repeat-containing protein 11 OS=Homo sapiens GN=WDR11 PE=4 SV=1
142	tr|E7ETK0|E7ETK0_HUMAN	30	15187	3 (1)	3 (1)	0.22	40S ribosomal protein S24 OS=Homo sapiens GN=RPS24 PE=1 SV=1
143	sp|P06748|NPM_HUMAN	29	32726	4 (2)	2 (1)	0.1	Nucleophosmin OS=Homo sapiens GN=NPM1 PE=1 SV=2
144	sp|Q8IYB7|DI3L2_HUMAN	29	100243	3 (1)	3 (1)	0.03	DIS3-like exonuclease 2 OS=Homo sapiens GN=DIS3L2 PE=1 SV=4
145	tr|E9PLT0|E9PLT0_HUMAN	28	75164	6 (1)	5 (1)	0.04	Cold shock domain-containing protein E1 OS=Homo sapiens GN=CSDE1 PE=1 SV=1
146	tr|B1AMT9|B1AMT9_HUMAN	28	28887	3 (1)	3 (1)	0.12	Palmitoyltransferase (Fragment) OS=Homo sapiens GN=ZDHHC16 PE=3 SV=1
147	tr|E9PDN5|E9PDN5_HUMAN	28	427760	13 (1)	11 (1)	0.01	Dystrophin OS=Homo sapiens GN=DMD PE=1 SV=1
148	tr|C9JLU1|C9JLU1_HUMAN	28	16971	2 (1)	1 (1)	0.2	DNA-directed RNA polymerases I, II, and III subunit RPABC3 (Fragment) OS=Homo sapiens GN=POLR2H PE=1 SV=2
149	tr|Q3B7A4|Q3B7A4_HUMAN	28	27589	5 (1)	4 (1)	0.12	60S acidic ribosomal protein P0 OS=Homo sapiens GN=RPLP0 PE=1 SV=1
150	sp|Q6ZNL0|YP009_HUMAN	27	90017	5 (1)	4 (1)	0.04	GPS, PLAT and transmembrane domain-containing protein FLJ00285 OS=Homo sapiens PE=2 SV=2
151	tr|H3BNW0|H3BNW0_HUMAN	27	15923	2 (1)	2 (1)	0.21	THUMP domain-containing protein 1 OS=Homo sapiens GN=THUMPD1 PE=1 SV=1
152	tr|B4DFY2|B4DFY2_HUMAN	27	34410	1 (1)	1 (1)	0.1	S-adenosyl-L-methionine-dependent tRNA 4-demethylwyosine synthase OS=Homo sapiens GN=TYW1B PE=2 SV=1
153	tr|H3BMQ5|H3BMQ5_HUMAN	27	26238	2 (1)	2 (1)	0.13	ATP-dependent RNA helicase DDX19B (Fragment) OS=Homo sapiens GN=DDX19B PE=4 SV=1
154	sp|Q9NPP4|NLRC4_HUMAN	27	117396	8 (1)	6 (1)	0.03	NLR family CARD domain-containing protein 4 OS=Homo sapiens GN=NLRC4 PE=1 SV=2
155	sp|Q6ZS30|NBEL1_HUMAN	27	310235	3 (1)	3 (1)	0.01	Neurobeachin-like protein 1 OS=Homo sapiens GN=NBEAL1 PE=2 SV=3
156	tr|J3KSR8|J3KSR8_HUMAN	26	16498	1 (1)	1 (1)	0.2	Serine/arginine-rich-splicing factor 1 (Fragment) OS=Homo sapiens GN=SRSF1 PE=1 SV=1
157	sp|Q9Y2W2|WBP11_HUMAN	26	69954	5 (1)	4 (1)	0.05	WW domain-binding protein 11 OS=Homo sapiens GN=WBP11 PE=1 SV=1
158	tr|K7ELC7|K7ELC7_HUMAN	26	16460	1 (1)	1 (1)	0.21	60S ribosomal protein L27 (Fragment) OS=Homo sapiens GN=RPL27 PE=1 SV=1
159	sp|Q4G0P3|HYDIN_HUMAN	25	580945	7 (1)	4 (1)	0.01	Hydrocephalus-inducing protein homolog OS=Homo sapiens GN=HYDIN PE=1 SV=3
160	sp|Q13087|PDIA2_HUMAN	25	58512	4 (1)	3 (1)	0.06	Protein disulfide-isomerase A2 OS=Homo sapiens GN=PDIA2 PE=1 SV=2
161	sp|Q5JU85|IQEC2_HUMAN	25	162549	7 (1)	5 (1)	0.02	IQ motif and SEC7 domain-containing protein 2 OS=Homo sapiens GN=IQSEC2 PE=1 SV=1
162	tr|M0R2L6|M0R2L6_HUMAN	24	10248	3 (1)	2 (1)	0.34	60S ribosomal protein L37a OS=Homo sapiens GN=RPL37A PE=1 SV=1
163	tr|E7EVJ4|E7EVJ4_HUMAN	24	56511	5 (1)	5 (1)	0.06	Double-stranded RNA-binding protein Staufen homolog 2 OS=Homo sapiens GN=STAU2 PE=1 SV=1
164	tr|F6VDE0|F6VDE0_HUMAN	23	61946	4 (1)	1 (1)	0.05	Probable global transcription activator SNF2L2 (Fragment) OS=Homo sapiens GN=SMARCA2 PE=1 SV=1
165	tr|C9JYM0|C9JYM0_HUMAN	23	15429	1 (1)	1 (1)	0.22	Ribonuclease P protein subunit p20 (Fragment) OS=Homo sapiens GN=POP7 PE=1 SV=1
166	tr|H0YL33|H0YL33_HUMAN	23	16479	5 (1)	4 (1)	0.21	Annexin (Fragment) OS=Homo sapiens GN=ANXA2 PE=1 SV=1
167	sp|Q86X52|CHSS1_HUMAN	23	92353	5 (1)	3 (1)	0.04	Chondroitin sulfate synthase 1 OS=Homo sapiens GN=CHSY1 PE=1 SV=3
168	tr|E9PL09|E9PL09_HUMAN	23	25526	7 (1)	6 (1)	0.13	40S ribosomal protein S3 OS=Homo sapiens GN=RPS3 PE=1 SV=1
169	tr|H7BYB4|H7BYB4_HUMAN	23	26676	2 (1)	1 (1)	0.13	Uncharacterized protein OS=Homo sapiens PE=4 SV=1
170	tr|H3BSN9|H3BSN9_HUMAN	23	26153	1 (1)	1 (1)	0.13	Double C2-like domain-containing protein alpha (Fragment) OS=Homo sapiens GN=DOC2A PE=4 SV=1
171	tr|M0QZC5|M0QZC5_HUMAN	22	14103	6 (1)	6 (1)	0.24	40S ribosomal protein S11 OS=Homo sapiens GN=RPS11 PE=1 SV=1
172	tr|H3BM89|H3BM89_HUMAN	21	37861	8 (2)	7 (2)	0.18	60S ribosomal protein L4 OS=Homo sapiens GN=RPL4 PE=1 SV=1
173	tr|H0YC63|H0YC63_HUMAN	21	55767	9 (1)	4 (1)	0.06	Microtubule-associated tumor suppressor 1 (Fragment) OS=Homo sapiens GN=MTUS1 PE=1 SV=1
174	sp|P62753|RS6_HUMAN	21	28834	5 (1)	5 (1)	0.12	40S ribosomal protein S6 OS=Homo sapiens GN=RPS6 PE=1 SV=1
175	sp|Q8IY37|DHX37_HUMAN	21	130547	5 (1)	4 (1)	0.03	Probable ATP-dependent RNA helicase DHX37 OS=Homo sapiens GN=DHX37 PE=1 SV=1
176	tr|H7C0W6|H7C0W6_HUMAN	20	21328	6 (1)	5 (1)	0.16	Nuclease EXOG, mitochondrial (Fragment) OS=Homo sapiens GN=EXOG PE=4 SV=1
177	sp|Q9NYU2|UGGG1_HUMAN	20	177819	28 (1)	4 (1)	0.02	UDP-glucose:glycoprotein glucosyltransferase 1 OS=Homo sapiens GN=UGGT1 PE=1 SV=3
178	tr|F5H6U6|F5H6U6_HUMAN	20	84429	5 (1)	5 (1)	0.04	Ral guanine nucleotide dissociation stimulator-like 1 OS=Homo sapiens GN=RGL1 PE=4 SV=1
179	tr|Q5T621|Q5T621_HUMAN	19	16677	4 (1)	2 (1)	0.2	Alcohol dehydrogenase [NADP(+)] (Fragment) OS=Homo sapiens GN=AKR1A1 PE=1 SV=1
180	tr|C9JTF8|C9JTF8_HUMAN	18	30356	4 (1)	2 (1)	0.11	Solute carrier family 22 member 16 (Fragment) OS=Homo sapiens GN=SLC22A16 PE=4 SV=1
181	sp|P20333|TNR1B_HUMAN	18	49857	33 (2)	1 (1)	0.07	Tumor necrosis factor receptor superfamily member 1B OS=Homo sapiens GN=TNFRSF1B PE=1 SV=3
182	sp|Q15751|HERC1_HUMAN	17	538790	10 (1)	8 (1)	0.01	Probable E3 ubiquitin-protein ligase HERC1 OS=Homo sapiens GN=HERC1 PE=1 SV=2
183	sp|Q9NZB2|F120A_HUMAN	17	123008	4 (1)	3 (1)	0.03	Constitutive coactivator of PPAR-gamma-like protein 1 OS=Homo sapiens GN=FAM120A PE=1 SV=2
184	tr|H7C1C2|H7C1C2_HUMAN	17	28113	2 (1)	2 (1)	0.12	Actin-binding protein anillin (Fragment) OS=Homo sapiens GN=ANLN PE=1 SV=1
185	tr|E7ETR0|E7ETR0_HUMAN	17	35045	2 (1)	1 (1)	0.09	RuvB-like 1 OS=Homo sapiens GN=RUVBL1 PE=1 SV=1
186	sp|Q9UIF8|BAZ2B_HUMAN	17	242078	4 (1)	4 (1)	0.01	Bromodomain adjacent to zinc finger domain protein 2B OS=Homo sapiens GN=BAZ2B PE=1 SV=3
187	tr|F8WCL9|F8WCL9_HUMAN	17	7109	8 (1)	1 (1)	0.5	Methyltransferase-like region OS=Homo sapiens GN=ECE2 PE=4 SV=1
188	tr|K7EJB6|K7EJB6_HUMAN	16	36032	3 (1)	2 (1)	0.09	Proprotein convertase subtilisin/kexin type 4 (Fragment) OS=Homo sapiens GN=PCSK4 PE=4 SV=1
189	tr|Q5T7F6|Q5T7F6_HUMAN	15	12949	1 (1)	1 (1)	0.26	Coiled-coil domain-containing protein 167 (Fragment) OS=Homo sapiens GN=CCDC167 PE=1 SV=1
190	tr|E9PEJ4|E9PEJ4_HUMAN	15	58006	2 (1)	2 (1)	0.06	Acetyltransferase component of pyruvate dehydrogenase complex OS=Homo sapiens GN=DLAT PE=1 SV=1
191	sp|Q9NUY8|TBC23_HUMAN	15	79127	3 (1)	1 (1)	0.04	TBC1 domain family member 23 OS=Homo sapiens GN=TBC1D23 PE=1 SV=3

## Sheet: antisense
		Score	Mass	Matches	Sequences	emPAI
1	tr|F8W6I7|F8W6I7_HUMAN	911	33249	46 (28)	17 (12)	3.16	Heterogeneous nuclear ribonucleoprotein A1 OS=Homo sapiens GN=HNRNPA1 PE=1 SV=2
2	sp|P67809|YBOX1_HUMAN	659	35903	35 (21)	15 (7)	1.22	Nuclease-sensitive element-binding protein 1 OS=Homo sapiens GN=YBX1 PE=1 SV=3
3	sp|P05455|LA_HUMAN	642	46979	51 (27)	27 (15)	2.17	Lupus La protein OS=Homo sapiens GN=SSB PE=1 SV=2
4	sp|O60506|HNRPQ_HUMAN	566	69788	40 (27)	21 (17)	1.29	Heterogeneous nuclear ribonucleoprotein Q OS=Homo sapiens GN=SYNCRIP PE=1 SV=2
5	sp|P19338|NUCL_HUMAN	566	76625	47 (24)	28 (15)	1.13	Nucleolin OS=Homo sapiens GN=NCL PE=1 SV=3
6	tr|G8JLB6|G8JLB6_HUMAN	508	51482	38 (19)	15 (8)	0.98	Heterogeneous nuclear ribonucleoprotein H OS=Homo sapiens GN=HNRNPH1 PE=1 SV=1
7	sp|Q9BQE3|TBA1C_HUMAN	425	50548	23 (14)	14 (9)	1	Tubulin alpha-1C chain OS=Homo sapiens GN=TUBA1C PE=1 SV=1
8	sp|P07437|TBB5_HUMAN	438	50095	31 (21)	16 (10)	1.29	Tubulin beta chain OS=Homo sapiens GN=TUBB PE=1 SV=2
9	tr|J3KTA4|J3KTA4_HUMAN	351	69557	20 (13)	15 (9)	0.59	Probable ATP-dependent RNA helicase DDX5 OS=Homo sapiens GN=DDX5 PE=1 SV=1
10	sp|P11940|PABP1_HUMAN	307	70854	25 (11)	23 (11)	0.65	Polyadenylate-binding protein 1 OS=Homo sapiens GN=PABPC1 PE=1 SV=2
11	tr|G3V2Q1|G3V2Q1_HUMAN	304	33607	31 (16)	16 (12)	2.4	Heterogeneous nuclear ribonucleoproteins C1/C2 OS=Homo sapiens GN=HNRNPC PE=1 SV=1
12	sp|P62701|RS4X_HUMAN	269	29807	19 (11)	11 (6)	1.09	40S ribosomal protein S4, X isoform OS=Homo sapiens GN=RPS4X PE=1 SV=2
13	tr|B4DZC3|B4DZC3_HUMAN	249	103150	24 (11)	19 (10)	0.37	5'-3' exoribonuclease 2 OS=Homo sapiens GN=XRN2 PE=1 SV=1
14	sp|Q6NZI2|PTRF_HUMAN	245	43450	15 (9)	7 (4)	0.55	Polymerase I and transcript release factor OS=Homo sapiens GN=PTRF PE=1 SV=1
15	tr|H0Y8G5|H0Y8G5_HUMAN	243	29820	16 (10)	11 (6)	1.33	Heterogeneous nuclear ribonucleoprotein D0 (Fragment) OS=Homo sapiens GN=HNRNPD PE=1 SV=2
16	sp|Q12905|ILF2_HUMAN	240	43263	18 (9)	14 (7)	0.94	Interleukin enhancer-binding factor 2 OS=Homo sapiens GN=ILF2 PE=1 SV=2
17	sp|P11498|PYC_HUMAN	239	130293	16 (7)	12 (5)	0.13	Pyruvate carboxylase, mitochondrial OS=Homo sapiens GN=PC PE=1 SV=2
18	sp|P31942|HNRH3_HUMAN	235	36960	15 (9)	7 (5)	0.82	Heterogeneous nuclear ribonucleoprotein H3 OS=Homo sapiens GN=HNRNPH3 PE=1 SV=2
19	sp|P60709|ACTB_HUMAN	230	42052	20 (9)	16 (6)	0.57	Actin, cytoplasmic 1 OS=Homo sapiens GN=ACTB PE=1 SV=1
20	sp|P62241|RS8_HUMAN	221	24475	16 (10)	9 (7)	1.79	40S ribosomal protein S8 OS=Homo sapiens GN=RPS8 PE=1 SV=2
21	tr|B4DR87|B4DR87_HUMAN	217	88901	10 (8)	9 (7)	0.29	Procollagen-lysine,2-oxoglutarate 5-dioxygenase 1 OS=Homo sapiens GN=PLOD1 PE=1 SV=1
22	sp|Q00839|HNRPU_HUMAN	216	91269	30 (11)	20 (9)	0.42	Heterogeneous nuclear ribonucleoprotein U OS=Homo sapiens GN=HNRNPU PE=1 SV=6
23	sp|P62081|RS7_HUMAN	208	22113	10 (6)	7 (5)	1.03	40S ribosomal protein S7 OS=Homo sapiens GN=RPS7 PE=1 SV=1
24	sp|P00338|LDHA_HUMAN	208	36950	14 (9)	11 (8)	0.99	L-lactate dehydrogenase A chain OS=Homo sapiens GN=LDHA PE=1 SV=2
25	sp|P0CW22|RS17L_HUMAN	201	15597	10 (5)	5 (4)	1.19	40S ribosomal protein S17-like OS=Homo sapiens GN=RPS17L PE=1 SV=1
26	tr|F8W930|F8W930_HUMAN	200	66859	19 (8)	15 (5)	0.33	Insulin-like growth factor 2 mRNA-binding protein 2 OS=Homo sapiens GN=IGF2BP2 PE=1 SV=1
27	sp|Q12906|ILF3_HUMAN	198	95678	25 (13)	19 (10)	0.4	Interleukin enhancer-binding factor 3 OS=Homo sapiens GN=ILF3 PE=1 SV=3
28	tr|F5GZS0|F5GZS0_HUMAN	194	113928	17 (7)	13 (5)	0.15	ATP-dependent RNA helicase DHX36 OS=Homo sapiens GN=DHX36 PE=1 SV=1
29	sp|Q9NZI8|IF2B1_HUMAN	176	63783	17 (6)	13 (4)	0.29	Insulin-like growth factor 2 mRNA-binding protein 1 OS=Homo sapiens GN=IGF2BP1 PE=1 SV=2
30	sp|P08238|HS90B_HUMAN	176	83554	19 (11)	15 (10)	0.47	Heat shock protein HSP 90-beta OS=Homo sapiens GN=HSP90AB1 PE=1 SV=4
31	sp|Q02878|RL6_HUMAN	172	32765	16 (9)	12 (6)	0.97	60S ribosomal protein L6 OS=Homo sapiens GN=RPL6 PE=1 SV=3
32	tr|E7ETT1|E7ETT1_HUMAN	169	56802	8 (6)	5 (3)	0.18	Propionyl-CoA carboxylase beta chain, mitochondrial OS=Homo sapiens GN=PCCB PE=1 SV=1
33	tr|Q3B7A4|Q3B7A4_HUMAN	168	27589	7 (4)	5 (3)	0.41	60S acidic ribosomal protein P0 OS=Homo sapiens GN=RPLP0 PE=1 SV=1
34	tr|G3V203|G3V203_HUMAN	167	18859	8 (6)	7 (5)	1.68	60S ribosomal protein L18 OS=Homo sapiens GN=RPL18 PE=1 SV=1
35	sp|P11216|PYGB_HUMAN	148	97319	9 (5)	8 (5)	0.18	Glycogen phosphorylase, brain form OS=Homo sapiens GN=PYGB PE=1 SV=5
36	sp|P19525|E2AK2_HUMAN	146	62512	8 (4)	7 (4)	0.23	Interferon-induced, double-stranded RNA-activated protein kinase OS=Homo sapiens GN=EIF2AK2 PE=1 SV=2
37	tr|M0QYS1|M0QYS1_HUMAN	145	24258	15 (5)	10 (3)	0.47	60S ribosomal protein L13a (Fragment) OS=Homo sapiens GN=RPL13A PE=1 SV=2
38	sp|P14866|HNRPL_HUMAN	142	64720	15 (6)	12 (5)	0.28	Heterogeneous nuclear ribonucleoprotein L OS=Homo sapiens GN=HNRNPL PE=1 SV=2
39	sp|Q86V81|THOC4_HUMAN	138	26872	5 (2)	3 (1)	0.12	THO complex subunit 4 OS=Homo sapiens GN=ALYREF PE=1 SV=3
40	sp|P62913|RL11_HUMAN	137	20468	9 (5)	6 (3)	0.58	60S ribosomal protein L11 OS=Homo sapiens GN=RPL11 PE=1 SV=2
41	sp|P18124|RL7_HUMAN	136	29264	22 (8)	15 (6)	1.36	60S ribosomal protein L7 OS=Homo sapiens GN=RPL7 PE=1 SV=1
42	sp|P62753|RS6_HUMAN	135	28834	13 (5)	8 (5)	0.73	40S ribosomal protein S6 OS=Homo sapiens GN=RPS6 PE=1 SV=1
43	sp|P36578|RL4_HUMAN	134	47953	14 (7)	11 (5)	0.39	60S ribosomal protein L4 OS=Homo sapiens GN=RPL4 PE=1 SV=5
44	sp|Q7Z2W9|RM21_HUMAN	132	22971	11 (4)	5 (2)	0.31	39S ribosomal protein L21, mitochondrial OS=Homo sapiens GN=MRPL21 PE=1 SV=2
45	sp|Q08211|DHX9_HUMAN	130	142181	17 (7)	14 (5)	0.12	ATP-dependent RNA helicase A OS=Homo sapiens GN=DHX9 PE=1 SV=4
46	sp|P62424|RL7A_HUMAN	129	30148	12 (5)	9 (4)	0.69	60S ribosomal protein L7a OS=Homo sapiens GN=RPL7A PE=1 SV=2
47	sp|Q9BYD2|RM09_HUMAN	128	30395	5 (2)	4 (1)	0.11	39S ribosomal protein L9, mitochondrial OS=Homo sapiens GN=MRPL9 PE=1 SV=2
48	sp|Q08J23|NSUN2_HUMAN	127	87214	10 (4)	8 (3)	0.12	tRNA (cytosine(34)-C(5))-methyltransferase OS=Homo sapiens GN=NSUN2 PE=1 SV=2
49	sp|P84103|SRSF3_HUMAN	123	19546	9 (5)	5 (3)	0.61	Serine/arginine-rich splicing factor 3 OS=Homo sapiens GN=SRSF3 PE=1 SV=1
50	sp|P52272|HNRPM_HUMAN	122	77749	10 (3)	9 (3)	0.13	Heterogeneous nuclear ribonucleoprotein M OS=Homo sapiens GN=HNRNPM PE=1 SV=3
51	tr|J3KRX5|J3KRX5_HUMAN	118	20386	5 (5)	4 (4)	0.84	60S ribosomal protein L17 (Fragment) OS=Homo sapiens GN=RPL17 PE=1 SV=1
52	sp|P61247|RS3A_HUMAN	117	30154	18 (5)	13 (4)	0.69	40S ribosomal protein S3a OS=Homo sapiens GN=RPS3A PE=1 SV=2
53	sp|P39023|RL3_HUMAN	116	46365	21 (10)	16 (9)	0.99	60S ribosomal protein L3 OS=Homo sapiens GN=RPL3 PE=1 SV=2
54	sp|P26368|U2AF2_HUMAN	112	53809	11 (6)	9 (5)	0.35	Splicing factor U2AF 65 kDa subunit OS=Homo sapiens GN=U2AF2 PE=1 SV=4
55	tr|H0Y8R1|H0Y8R1_HUMAN	108	47637	10 (5)	8 (5)	0.4	G-rich sequence factor 1 (Fragment) OS=Homo sapiens GN=GRSF1 PE=1 SV=1
56	sp|Q8NEJ9|NGDN_HUMAN	108	35872	3 (2)	2 (1)	0.09	Neuroguidin OS=Homo sapiens GN=NGDN PE=1 SV=1
57	sp|Q96EY7|PTCD3_HUMAN	106	79184	10 (2)	7 (2)	0.08	Pentatricopeptide repeat domain-containing protein 3, mitochondrial OS=Homo sapiens GN=PTCD3 PE=1 SV=3
58	sp|P61254|RL26_HUMAN	105	17248	12 (3)	8 (3)	0.71	60S ribosomal protein L26 OS=Homo sapiens GN=RPL26 PE=1 SV=1
59	tr|B4DVB8|B4DVB8_HUMAN	105	39200	7 (4)	6 (3)	0.28	ELAV-like protein 1 OS=Homo sapiens GN=ELAVL1 PE=1 SV=1
60	sp|P35268|RL22_HUMAN	105	14835	6 (3)	5 (3)	0.85	60S ribosomal protein L22 OS=Homo sapiens GN=RPL22 PE=1 SV=2
61	tr|E9PKZ0|E9PKZ0_HUMAN	102	22603	5 (3)	5 (3)	0.51	60S ribosomal protein L8 (Fragment) OS=Homo sapiens GN=RPL8 PE=1 SV=1
62	sp|P05141|ADT2_HUMAN	102	33059	7 (6)	7 (6)	0.78	ADP/ATP translocase 2 OS=Homo sapiens GN=SLC25A5 PE=1 SV=7
63	tr|X6RAY8|X6RAY8_HUMAN	100	39563	3 (2)	2 (1)	0.08	39S ribosomal protein L4, mitochondrial OS=Homo sapiens GN=MRPL4 PE=4 SV=1
64	sp|P08729|K2C7_HUMAN	99	51411	15 (5)	12 (4)	0.28	Keratin, type II cytoskeletal 7 OS=Homo sapiens GN=KRT7 PE=1 SV=5
65	sp|P02545|LMNA_HUMAN	98	74380	14 (3)	13 (2)	0.09	Prelamin-A/C OS=Homo sapiens GN=LMNA PE=1 SV=1
66	sp|Q9NR30|DDX21_HUMAN	97	87804	13 (5)	10 (5)	0.2	Nucleolar RNA helicase 2 OS=Homo sapiens GN=DDX21 PE=1 SV=5
67	sp|Q96QR8|PURB_HUMAN	96	33392	14 (5)	10 (5)	0.61	Transcriptional activator protein Pur-beta OS=Homo sapiens GN=PURB PE=1 SV=3
68	tr|Q5T6W5|Q5T6W5_HUMAN	95	47756	4 (3)	4 (3)	0.22	Heterogeneous nuclear ribonucleoprotein K OS=Homo sapiens GN=HNRNPK PE=1 SV=1
69	sp|Q9H9J2|RM44_HUMAN	95	37854	5 (2)	4 (2)	0.18	39S ribosomal protein L44, mitochondrial OS=Homo sapiens GN=MRPL44 PE=1 SV=1
70	sp|Q9NYK5|RM39_HUMAN	94	39200	3 (2)	2 (1)	0.08	39S ribosomal protein L39, mitochondrial OS=Homo sapiens GN=MRPL39 PE=1 SV=3
71	sp|P46781|RS9_HUMAN	93	22635	18 (8)	15 (7)	1.63	40S ribosomal protein S9 OS=Homo sapiens GN=RPS9 PE=1 SV=3
72	tr|S4R369|S4R369_HUMAN	92	55659	4 (2)	4 (2)	0.12	39S ribosomal protein L37, mitochondrial OS=Homo sapiens GN=MRPL37 PE=1 SV=1
73	sp|P08621|RU17_HUMAN	89	51583	8 (3)	7 (2)	0.2	U1 small nuclear ribonucleoprotein 70 kDa OS=Homo sapiens GN=SNRNP70 PE=1 SV=2
74	sp|Q13405|RM49_HUMAN	89	19243	4 (3)	4 (3)	0.62	39S ribosomal protein L49, mitochondrial OS=Homo sapiens GN=MRPL49 PE=1 SV=1
75	tr|J3KTL2|J3KTL2_HUMAN	88	28426	7 (5)	7 (5)	0.74	Serine/arginine-rich-splicing factor 1 OS=Homo sapiens GN=SRSF1 PE=1 SV=1
76	sp|P26373|RL13_HUMAN	88	24304	8 (5)	7 (5)	0.9	60S ribosomal protein L13 OS=Homo sapiens GN=RPL13 PE=1 SV=4
77	tr|M0R3F1|M0R3F1_HUMAN	86	72248	7 (3)	7 (3)	0.14	Heterogeneous nuclear ribonucleoprotein U-like protein 1 (Fragment) OS=Homo sapiens GN=HNRNPUL1 PE=1 SV=1
78	tr|C9J4Z3|C9J4Z3_HUMAN	84	7847	2 (2)	2 (2)	1.09	60S ribosomal protein L37a OS=Homo sapiens GN=RPL37A PE=1 SV=1
79	sp|Q96RQ3|MCCA_HUMAN	84	80935	5 (3)	4 (3)	0.13	Methylcrotonoyl-CoA carboxylase subunit alpha, mitochondrial OS=Homo sapiens GN=MCCC1 PE=1 SV=3
80	sp|Q1KMD3|HNRL2_HUMAN	83	85622	12 (4)	10 (4)	0.16	Heterogeneous nuclear ribonucleoprotein U-like protein 2 OS=Homo sapiens GN=HNRNPUL2 PE=1 SV=1
81	sp|P62269|RS18_HUMAN	83	17708	11 (5)	9 (4)	1.01	40S ribosomal protein S18 OS=Homo sapiens GN=RPS18 PE=1 SV=3
82	sp|P82673|RT35_HUMAN	82	37106	3 (2)	1 (1)	0.09	28S ribosomal protein S35, mitochondrial OS=Homo sapiens GN=MRPS35 PE=1 SV=1
83	sp|P30050|RL12_HUMAN	82	17979	8 (3)	4 (3)	0.68	60S ribosomal protein L12 OS=Homo sapiens GN=RPL12 PE=1 SV=1
84	sp|P16402|H13_HUMAN	81	22336	7 (2)	5 (2)	0.32	Histone H1.3 OS=Homo sapiens GN=HIST1H1D PE=1 SV=2
85	sp|P38159|RBMX_HUMAN	79	42306	12 (4)	8 (3)	0.25	RNA-binding motif protein, X chromosome OS=Homo sapiens GN=RBMX PE=1 SV=3
86	sp|P05165|PCCA_HUMAN	78	80635	4 (2)	4 (2)	0.08	Propionyl-CoA carboxylase alpha chain, mitochondrial OS=Homo sapiens GN=PCCA PE=1 SV=4
87	sp|Q86U42|PABP2_HUMAN	78	32843	1 (1)	1 (1)	0.1	Polyadenylate-binding protein 2 OS=Homo sapiens GN=PABPN1 PE=1 SV=3
88	sp|Q01081|U2AF1_HUMAN	76	28368	7 (5)	3 (2)	0.39	Splicing factor U2AF 35 kDa subunit OS=Homo sapiens GN=U2AF1 PE=1 SV=3
89	sp|P50914|RL14_HUMAN	74	23531	5 (2)	4 (1)	0.14	60S ribosomal protein L14 OS=Homo sapiens GN=RPL14 PE=1 SV=4
90	sp|P62854|RS26_HUMAN	74	13292	3 (2)	2 (2)	0.58	40S ribosomal protein S26 OS=Homo sapiens GN=RPS26 PE=1 SV=3
91	sp|P02768|ALBU_HUMAN	71	71317	6 (1)	4 (1)	0.05	Serum albumin OS=Homo sapiens GN=ALB PE=1 SV=2
92	sp|P62851|RS25_HUMAN	71	13791	6 (3)	5 (3)	0.94	40S ribosomal protein S25 OS=Homo sapiens GN=RPS25 PE=1 SV=1
93	tr|I3L1P8|I3L1P8_HUMAN	71	32333	2 (1)	1 (1)	0.1	Mitochondrial 2-oxoglutarate/malate carrier protein (Fragment) OS=Homo sapiens GN=SLC25A11 PE=1 SV=1
94	sp|Q9Y291|RT33_HUMAN	70	12621	1 (1)	1 (1)	0.27	28S ribosomal protein S33, mitochondrial OS=Homo sapiens GN=MRPS33 PE=1 SV=1
95	tr|D3YTB1|D3YTB1_HUMAN	70	15721	3 (3)	3 (3)	0.79	60S ribosomal protein L32 (Fragment) OS=Homo sapiens GN=RPL32 PE=1 SV=1
96	sp|O75607|NPM3_HUMAN	70	19617	1 (1)	1 (1)	0.17	Nucleoplasmin-3 OS=Homo sapiens GN=NPM3 PE=1 SV=3
97	sp|P84098|RL19_HUMAN	69	23565	5 (2)	5 (2)	0.3	60S ribosomal protein L19 OS=Homo sapiens GN=RPL19 PE=1 SV=1
98	tr|Q5QPL9|Q5QPL9_HUMAN	68	24707	7 (4)	5 (2)	0.29	RNA-binding protein Raly (Fragment) OS=Homo sapiens GN=RALY PE=1 SV=1
99	tr|F5H4Y5|F5H4Y5_HUMAN	67	9058	5 (3)	3 (3)	1.65	CUGBP Elav-like family member 1 (Fragment) OS=Homo sapiens GN=CELF1 PE=1 SV=2
100	sp|P54652|HSP72_HUMAN	67	70263	6 (3)	5 (3)	0.15	Heat shock-related 70 kDa protein 2 OS=Homo sapiens GN=HSPA2 PE=1 SV=1
101	tr|G3V161|G3V161_HUMAN	66	61834	5 (5)	1 (1)	0.05	Kelch repeat and BTB (POZ) domain containing 3, isoform CRA_a OS=Homo sapiens GN=KBTBD3 PE=4 SV=1
102	sp|Q96HQ2|C2AIL_HUMAN	65	13244	1 (1)	1 (1)	0.26	CDKN2AIP N-terminal-like protein OS=Homo sapiens GN=CDKN2AIPNL PE=1 SV=1
103	tr|X1WI28|X1WI28_HUMAN	65	23416	6 (3)	5 (2)	0.31	60S ribosomal protein L10 (Fragment) OS=Homo sapiens GN=RPL10 PE=1 SV=1
104	sp|P82933|RT09_HUMAN	65	46034	4 (1)	4 (1)	0.07	28S ribosomal protein S9, mitochondrial OS=Homo sapiens GN=MRPS9 PE=1 SV=2
105	sp|P0C0S8|H2A1_HUMAN	64	14083	5 (3)	3 (2)	0.54	Histone H2A type 1 OS=Homo sapiens GN=HIST1H2AG PE=1 SV=2
106	tr|U3KQA9|U3KQA9_HUMAN	64	28551	3 (1)	3 (1)	0.12	Uncharacterized protein (Fragment) OS=Homo sapiens PE=3 SV=2
107	sp|P82675|RT05_HUMAN	62	48489	5 (2)	4 (2)	0.14	28S ribosomal protein S5, mitochondrial OS=Homo sapiens GN=MRPS5 PE=1 SV=2
108	tr|F8WE04|F8WE04_HUMAN	62	20565	3 (1)	3 (1)	0.16	Heat shock protein beta-1 OS=Homo sapiens GN=HSPB1 PE=1 SV=1
109	tr|E5RI99|E5RI99_HUMAN	62	12819	4 (2)	4 (2)	0.61	60S ribosomal protein L30 (Fragment) OS=Homo sapiens GN=RPL30 PE=1 SV=1
110	tr|F8WJN3|F8WJN3_HUMAN	62	52409	6 (1)	4 (1)	0.06	Cleavage and polyadenylation-specificity factor subunit 6 OS=Homo sapiens GN=CPSF6 PE=1 SV=1
111	tr|B4E363|B4E363_HUMAN	61	54181	3 (1)	3 (1)	0.06	Phenylalanine--tRNA ligase alpha subunit OS=Homo sapiens GN=FARSA PE=1 SV=1
112	sp|O43809|CPSF5_HUMAN	60	26268	3 (1)	3 (1)	0.13	Cleavage and polyadenylation specificity factor subunit 5 OS=Homo sapiens GN=NUDT21 PE=1 SV=1
113	sp|O43143|DHX15_HUMAN	60	91673	6 (1)	5 (1)	0.04	Putative pre-mRNA-splicing factor ATP-dependent RNA helicase DHX15 OS=Homo sapiens GN=DHX15 PE=1 SV=2
114	tr|E9PJD9|E9PJD9_HUMAN	60	10235	4 (3)	2 (2)	0.79	60S ribosomal protein L27a OS=Homo sapiens GN=RPL27A PE=1 SV=1
115	sp|O60783|RT14_HUMAN	60	15243	2 (1)	2 (1)	0.22	28S ribosomal protein S14, mitochondrial OS=Homo sapiens GN=MRPS14 PE=1 SV=1
116	sp|P62263|RS14_HUMAN	59	16434	3 (2)	3 (2)	0.45	40S ribosomal protein S14 OS=Homo sapiens GN=RPS14 PE=1 SV=3
117	sp|P62633|CNBP_HUMAN	59	20704	3 (2)	2 (1)	0.16	Cellular nucleic acid-binding protein OS=Homo sapiens GN=CNBP PE=1 SV=1
118	tr|H7C2W9|H7C2W9_HUMAN	58	12804	7 (2)	5 (2)	0.61	60S ribosomal protein L31 (Fragment) OS=Homo sapiens GN=RPL31 PE=1 SV=1
119	sp|Q7Z7H8|RM10_HUMAN	58	29492	3 (1)	3 (1)	0.11	39S ribosomal protein L10, mitochondrial OS=Homo sapiens GN=MRPL10 PE=1 SV=3
120	tr|J3KQY1|J3KQY1_HUMAN	57	26686	2 (2)	1 (1)	0.13	39S ribosomal protein L22, mitochondrial OS=Homo sapiens GN=MRPL22 PE=1 SV=1
121	tr|K7ERG4|K7ERG4_HUMAN	57	8942	5 (3)	2 (2)	0.93	Small nuclear ribonucleoprotein Sm D2 OS=Homo sapiens GN=SNRPD2 PE=1 SV=1
122	tr|M0R1A7|M0R1A7_HUMAN	57	17637	9 (3)	8 (3)	0.69	60S ribosomal protein L18a OS=Homo sapiens GN=RPL18A PE=1 SV=1
123	tr|B0QYD3|B0QYD3_HUMAN	57	58311	4 (1)	3 (1)	0.06	DNA dC->dU-editing enzyme APOBEC-3B OS=Homo sapiens GN=APOBEC3B PE=4 SV=1
124	sp|P62906|RL10A_HUMAN	55	24987	3 (1)	3 (1)	0.13	60S ribosomal protein L10a OS=Homo sapiens GN=RPL10A PE=1 SV=2
125	tr|G3V160|G3V160_HUMAN	54	50443	5 (2)	2 (1)	0.07	Connector enhancer of kinase suppressor of Ras 1, isoform CRA_a OS=Homo sapiens GN=CNKSR1 PE=1 SV=1
126	tr|J3QSV6|J3QSV6_HUMAN	54	48407	5 (1)	4 (1)	0.07	Ribosomal L1 domain-containing protein 1 (Fragment) OS=Homo sapiens GN=RSL1D1 PE=1 SV=1
127	tr|C9JNW5|C9JNW5_HUMAN	54	17646	6 (3)	5 (2)	0.42	60S ribosomal protein L24 OS=Homo sapiens GN=RPL24 PE=1 SV=1
128	tr|D6RAN4|D6RAN4_HUMAN	51	20819	4 (1)	4 (1)	0.16	60S ribosomal protein L9 (Fragment) OS=Homo sapiens GN=RPL9 PE=1 SV=2
129	tr|B5MDF5|B5MDF5_HUMAN	51	26379	3 (1)	3 (1)	0.13	GTP-binding nuclear protein Ran OS=Homo sapiens GN=RAN PE=1 SV=1
130	sp|Q9P015|RM15_HUMAN	51	33570	3 (1)	3 (1)	0.1	39S ribosomal protein L15, mitochondrial OS=Homo sapiens GN=MRPL15 PE=1 SV=1
131	tr|F5H4D6|F5H4D6_HUMAN	50	31432	3 (2)	2 (1)	0.11	Ras GTPase-activating protein-binding protein 1 OS=Homo sapiens GN=G3BP1 PE=1 SV=1
132	sp|P61313|RL15_HUMAN	50	24245	4 (2)	4 (2)	0.3	60S ribosomal protein L15 OS=Homo sapiens GN=RPL15 PE=1 SV=2
133	sp|P39019|RS19_HUMAN	50	16051	6 (1)	4 (1)	0.21	40S ribosomal protein S19 OS=Homo sapiens GN=RPS19 PE=1 SV=2
134	tr|J3KMX5|J3KMX5_HUMAN	50	16779	5 (2)	4 (2)	0.44	40S ribosomal protein S13 OS=Homo sapiens GN=RPS13 PE=1 SV=1
135	sp|Q9UJA5|TRM6_HUMAN	49	56049	7 (1)	5 (1)	0.06	tRNA (adenine(58)-N(1))-methyltransferase non-catalytic subunit TRM6 OS=Homo sapiens GN=TRMT6 PE=1 SV=1
136	sp|P53999|TCP4_HUMAN	49	14386	2 (1)	2 (1)	0.24	Activated RNA polymerase II transcriptional coactivator p15 OS=Homo sapiens GN=SUB1 PE=1 SV=3
137	sp|P05787|K2C8_HUMAN	48	53671	13 (1)	9 (1)	0.06	Keratin, type II cytoskeletal 8 OS=Homo sapiens GN=KRT8 PE=1 SV=7
138	sp|Q01813|PFKAP_HUMAN	48	86454	7 (1)	6 (1)	0.04	ATP-dependent 6-phosphofructokinase, platelet type OS=Homo sapiens GN=PFKP PE=1 SV=2
139	sp|P62995|TRA2B_HUMAN	47	33760	3 (1)	2 (1)	0.1	Transformer-2 protein homolog beta OS=Homo sapiens GN=TRA2B PE=1 SV=1
140	tr|F2Z3K5|F2Z3K5_HUMAN	47	17797	1 (1)	1 (1)	0.19	Dolichyl-diphosphooligosaccharide--protein glycosyltransferase subunit 2 (Fragment) OS=Homo sapiens GN=RPN2 PE=1 SV=1
141	sp|P17655|CAN2_HUMAN	47	80800	7 (2)	6 (2)	0.08	Calpain-2 catalytic subunit OS=Homo sapiens GN=CAPN2 PE=1 SV=6
142	sp|P62249|RS16_HUMAN	46	16549	5 (1)	4 (1)	0.2	40S ribosomal protein S16 OS=Homo sapiens GN=RPS16 PE=1 SV=2
143	sp|P25705|ATPA_HUMAN	45	59828	9 (3)	9 (3)	0.17	ATP synthase subunit alpha, mitochondrial OS=Homo sapiens GN=ATP5A1 PE=1 SV=1
144	sp|O75569|PRKRA_HUMAN	45	34839	7 (1)	5 (1)	0.1	Interferon-inducible double-stranded RNA-dependent protein kinase activator A OS=Homo sapiens GN=PRKRA PE=1 SV=1
145	sp|P49458|SRP09_HUMAN	45	10219	1 (1)	1 (1)	0.34	Signal recognition particle 9 kDa protein OS=Homo sapiens GN=SRP9 PE=1 SV=2
146	sp|P18077|RL35A_HUMAN	44	12587	7 (2)	6 (2)	0.62	60S ribosomal protein L35a OS=Homo sapiens GN=RPL35A PE=1 SV=2
147	tr|C9JLU1|C9JLU1_HUMAN	44	16971	2 (2)	1 (1)	0.2	DNA-directed RNA polymerases I, II, and III subunit RPABC3 (Fragment) OS=Homo sapiens GN=POLR2H PE=1 SV=2
148	tr|I3L2C7|I3L2C7_HUMAN	44	120456	9 (1)	4 (1)	0.03	Gem-associated protein 4 OS=Homo sapiens GN=GEMIN4 PE=1 SV=1
149	sp|Q5SSJ5|HP1B3_HUMAN	43	61454	6 (1)	6 (1)	0.05	Heterochromatin protein 1-binding protein 3 OS=Homo sapiens GN=HP1BP3 PE=1 SV=1
150	sp|Q9NUQ6|SPS2L_HUMAN	43	62204	5 (3)	4 (2)	0.11	SPATS2-like protein OS=Homo sapiens GN=SPATS2L PE=1 SV=2
151	sp|Q96FX7|TRM61_HUMAN	43	31704	3 (1)	2 (1)	0.1	tRNA (adenine(58)-N(1))-methyltransferase catalytic subunit TRMT61A OS=Homo sapiens GN=TRMT61A PE=1 SV=1
152	tr|E9PPI9|E9PPI9_HUMAN	42	17081	3 (2)	2 (1)	0.2	Exosome complex component RRP41 OS=Homo sapiens GN=EXOSC4 PE=1 SV=1
153	sp|Q01130|SRSF2_HUMAN	40	25461	4 (2)	3 (2)	0.28	Serine/arginine-rich splicing factor 2 OS=Homo sapiens GN=SRSF2 PE=1 SV=4
154	tr|G3V1B5|G3V1B5_HUMAN	42	202581	5 (1)	5 (1)	0.02	Down syndrome cell adhesion molecule like 1, isoform CRA_a OS=Homo sapiens GN=DSCAML1 PE=4 SV=1
155	tr|M0QXK2|M0QXK2_HUMAN	41	14538	2 (1)	2 (1)	0.23	U1 small nuclear ribonucleoprotein A (Fragment) OS=Homo sapiens GN=SNRPA PE=1 SV=2
156	sp|Q8TAE8|G45IP_HUMAN	41	25425	3 (1)	3 (1)	0.13	Growth arrest and DNA damage-inducible proteins-interacting protein 1 OS=Homo sapiens GN=GADD45GIP1 PE=1 SV=1
157	sp|P16401|H15_HUMAN	41	22566	7 (2)	4 (2)	0.32	Histone H1.5 OS=Homo sapiens GN=HIST1H1B PE=1 SV=3
158	tr|J3QT54|J3QT54_HUMAN	41	22606	4 (2)	3 (1)	0.15	Cleavage and polyadenylation-specificity factor subunit 7 (Fragment) OS=Homo sapiens GN=CPSF7 PE=1 SV=2
159	sp|P62244|RS15A_HUMAN	37	14944	5 (2)	4 (2)	0.51	40S ribosomal protein S15a OS=Homo sapiens GN=RPS15A PE=1 SV=2
160	sp|Q9H814|PHAX_HUMAN	40	44546	4 (1)	4 (1)	0.07	Phosphorylated adapter RNA export protein OS=Homo sapiens GN=PHAX PE=1 SV=1
161	sp|Q96DV4|RM38_HUMAN	40	44968	3 (2)	2 (1)	0.07	39S ribosomal protein L38, mitochondrial OS=Homo sapiens GN=MRPL38 PE=1 SV=2
162	sp|P42766|RL35_HUMAN	35	14543	5 (2)	3 (2)	0.52	60S ribosomal protein L35 OS=Homo sapiens GN=RPL35 PE=1 SV=2
163	tr|E7ETK0|E7ETK0_HUMAN	40	15187	5 (2)	4 (1)	0.22	40S ribosomal protein S24 OS=Homo sapiens GN=RPS24 PE=1 SV=1
164	sp|Q8IYB7|DI3L2_HUMAN	39	100243	2 (2)	2 (2)	0.07	DIS3-like exonuclease 2 OS=Homo sapiens GN=DIS3L2 PE=1 SV=4
165	sp|Q9UKV8|AGO2_HUMAN	38	98400	2 (1)	2 (1)	0.03	Protein argonaute-2 OS=Homo sapiens GN=AGO2 PE=1 SV=3
166	sp|P46779|RL28_HUMAN	38	15795	15 (3)	13 (2)	0.79	60S ribosomal protein L28 OS=Homo sapiens GN=RPL28 PE=1 SV=3
167	tr|F5H144|F5H144_HUMAN	38	57966	1 (1)	1 (1)	0.06	G-protein-coupled receptor 56 OS=Homo sapiens GN=GPR56 PE=1 SV=1
168	tr|Q5JW30|Q5JW30_HUMAN	38	54903	3 (1)	3 (1)	0.06	Double-stranded RNA-binding protein Staufen homolog 1 OS=Homo sapiens GN=STAU1 PE=1 SV=1
169	sp|Q13573|SNW1_HUMAN	38	61514	8 (1)	6 (1)	0.05	SNW domain-containing protein 1 OS=Homo sapiens GN=SNW1 PE=1 SV=1
170	sp|Q9UEW8|STK39_HUMAN	37	59950	1 (1)	1 (1)	0.05	STE20/SPS1-related proline-alanine-rich protein kinase OS=Homo sapiens GN=STK39 PE=1 SV=3
171	sp|P62266|RS23_HUMAN	37	15969	3 (2)	3 (2)	0.47	40S ribosomal protein S23 OS=Homo sapiens GN=RPS23 PE=1 SV=3
172	sp|O00442|RTCA_HUMAN	37	39825	6 (1)	5 (1)	0.08	RNA 3'-terminal phosphate cyclase OS=Homo sapiens GN=RTCA PE=1 SV=1
173	sp|P62314|SMD1_HUMAN	37	13273	7 (1)	4 (1)	0.26	Small nuclear ribonucleoprotein Sm D1 OS=Homo sapiens GN=SNRPD1 PE=1 SV=1
174	sp|Q13242|SRSF9_HUMAN	37	25640	7 (3)	4 (2)	0.28	Serine/arginine-rich splicing factor 9 OS=Homo sapiens GN=SRSF9 PE=1 SV=1
175	sp|P49411|EFTU_HUMAN	37	49852	2 (1)	2 (1)	0.07	Elongation factor Tu, mitochondrial OS=Homo sapiens GN=TUFM PE=1 SV=2
176	tr|H0YEU2|H0YEU2_HUMAN	36	18774	7 (1)	7 (1)	0.18	40S ribosomal protein S3 (Fragment) OS=Homo sapiens GN=RPS3 PE=1 SV=1
177	tr|V9GYA7|V9GYA7_HUMAN	36	23714	2 (1)	2 (1)	0.14	28S ribosomal protein S29, mitochondrial (Fragment) OS=Homo sapiens GN=DAP3 PE=1 SV=1
178	sp|Q15431|SYCP1_HUMAN	35	114748	10 (2)	8 (1)	0.03	Synaptonemal complex protein 1 OS=Homo sapiens GN=SYCP1 PE=1 SV=2
179	tr|J3KPE3|J3KPE3_HUMAN	35	30541	5 (1)	4 (1)	0.11	Guanine nucleotide-binding protein subunit beta-2-like 1 OS=Homo sapiens GN=GNB2L1 PE=1 SV=1
180	sp|Q9UMS4|PRP19_HUMAN	35	55603	8 (3)	5 (2)	0.12	Pre-mRNA-processing factor 19 OS=Homo sapiens GN=PRPF19 PE=1 SV=1
181	tr|S4R451|S4R451_HUMAN	35	10513	2 (1)	2 (1)	0.33	WD repeat-containing protein 11 OS=Homo sapiens GN=WDR11 PE=4 SV=1
182	sp|Q4AC94|C2CD3_HUMAN	34	262621	7 (1)	6 (1)	0.01	C2 domain-containing protein 3 OS=Homo sapiens GN=C2CD3 PE=1 SV=4
183	sp|P46778|RL21_HUMAN	34	18610	2 (1)	2 (1)	0.18	60S ribosomal protein L21 OS=Homo sapiens GN=RPL21 PE=1 SV=2
184	sp|P62195|PRS8_HUMAN	34	45768	5 (2)	4 (1)	0.07	26S protease regulatory subunit 8 OS=Homo sapiens GN=PSMC5 PE=1 SV=1
185	sp|Q9H307|PININ_HUMAN	33	81679	4 (1)	4 (1)	0.04	Pinin OS=Homo sapiens GN=PNN PE=1 SV=4
186	sp|Q7Z2Y8|GVIN1_HUMAN	33	281950	10 (1)	9 (1)	0.01	Interferon-induced very large GTPase 1 OS=Homo sapiens GN=GVINP1 PE=2 SV=2
187	sp|Q9NWX6|THG1_HUMAN	32	35151	2 (1)	2 (1)	0.09	Probable tRNA(His) guanylyltransferase OS=Homo sapiens GN=THG1L PE=1 SV=2
188	sp|Q9NZB2|F120A_HUMAN	32	123008	7 (1)	7 (1)	0.03	Constitutive coactivator of PPAR-gamma-like protein 1 OS=Homo sapiens GN=FAM120A PE=1 SV=2
189	sp|Q86X95|CIR1_HUMAN	31	52566	3 (1)	3 (1)	0.06	Corepressor interacting with RBPJ 1 OS=Homo sapiens GN=CIR1 PE=1 SV=1
190	tr|J3QQS1|J3QQS1_HUMAN	31	20116	7 (1)	6 (1)	0.17	28S ribosomal protein S7, mitochondrial (Fragment) OS=Homo sapiens GN=MRPS7 PE=1 SV=1
191	tr|B4DVY1|B4DVY1_HUMAN	31	58731	6 (2)	5 (2)	0.12	Eukaryotic translation initiation factor 3 subunit D OS=Homo sapiens GN=EIF3D PE=1 SV=1
192	tr|M0QZG3|M0QZG3_HUMAN	31	11624	1 (1)	1 (1)	0.3	Gamma-interferon-inducible lysosomal thiol reductase (Fragment) OS=Homo sapiens GN=IFI30 PE=4 SV=2
193	sp|P06748|NPM_HUMAN	30	32726	5 (2)	2 (1)	0.1	Nucleophosmin OS=Homo sapiens GN=NPM1 PE=1 SV=2
194	sp|P49815|TSC2_HUMAN	30	202591	3 (1)	2 (1)	0.02	Tuberin OS=Homo sapiens GN=TSC2 PE=1 SV=2
195	tr|M0QZC5|M0QZC5_HUMAN	30	14103	5 (2)	5 (2)	0.54	40S ribosomal protein S11 OS=Homo sapiens GN=RPS11 PE=1 SV=1
196	tr|H0YLA2|H0YLA2_HUMAN	30	13278	1 (1)	1 (1)	0.26	Signal recognition particle 14 kDa protein OS=Homo sapiens GN=SRP14 PE=1 SV=1
197	sp|Q5VTE0|EF1A3_HUMAN	30	50495	9 (1)	8 (1)	0.07	Putative elongation factor 1-alpha-like 3 OS=Homo sapiens GN=EEF1A1P5 PE=5 SV=1
198	sp|P57053|H2BFS_HUMAN	30	13936	5 (1)	4 (1)	0.24	Histone H2B type F-S OS=Homo sapiens GN=H2BFS PE=1 SV=2
199	tr|G3V279|G3V279_HUMAN	30	8369	1 (1)	1 (1)	0.42	Enhancer of rudimentary homolog OS=Homo sapiens GN=ERH PE=1 SV=1
200	tr|A8MUS3|A8MUS3_HUMAN	29	22016	5 (1)	5 (1)	0.15	60S ribosomal protein L23a OS=Homo sapiens GN=RPL23A PE=1 SV=1
201	sp|P51398|RT29_HUMAN	29	45880	7 (2)	3 (2)	0.15	28S ribosomal protein S29, mitochondrial OS=Homo sapiens GN=DAP3 PE=1 SV=1
202	tr|H7C5S2|H7C5S2_HUMAN	29	7419	8 (1)	6 (1)	0.48	Sarcolemmal membrane-associated protein (Fragment) OS=Homo sapiens GN=SLMAP PE=4 SV=1
203	tr|H0YEN5|H0YEN5_HUMAN	28	21426	5 (1)	5 (1)	0.16	40S ribosomal protein S2 (Fragment) OS=Homo sapiens GN=RPS2 PE=1 SV=1
204	tr|D6RFH5|D6RFH5_HUMAN	28	75694	3 (2)	2 (1)	0.04	Folliculin-interacting protein 2 (Fragment) OS=Homo sapiens GN=FNIP2 PE=4 SV=1
205	sp|Q9UHX1|PUF60_HUMAN	28	60009	5 (2)	4 (1)	0.05	Poly(U)-binding-splicing factor PUF60 OS=Homo sapiens GN=PUF60 PE=1 SV=1
206	tr|J3QSX2|J3QSX2_HUMAN	27	150896	13 (3)	5 (1)	0.02	Neurofascin OS=Homo sapiens GN=NFASC PE=1 SV=1
207	sp|Q969Q0|RL36L_HUMAN	27	12746	6 (1)	4 (1)	0.27	60S ribosomal protein L36a-like OS=Homo sapiens GN=RPL36AL PE=1 SV=3
208	tr|F8W6L6|F8W6L6_HUMAN	26	231604	15 (1)	13 (1)	0.01	Myosin-10 OS=Homo sapiens GN=MYH10 PE=1 SV=1
209	tr|F8VVM2|F8VVM2_HUMAN	25	36537	3 (1)	1 (1)	0.09	Phosphate carrier protein, mitochondrial OS=Homo sapiens GN=SLC25A3 PE=1 SV=1
210	sp|O75976|CBPD_HUMAN	25	153919	5 (1)	3 (1)	0.02	Carboxypeptidase D OS=Homo sapiens GN=CPD PE=1 SV=2
211	tr|H0YJZ0|H0YJZ0_HUMAN	24	23172	4 (1)	2 (1)	0.14	Pecanex-like protein 1 (Fragment) OS=Homo sapiens GN=PCNX PE=4 SV=2
212	tr|H7C132|H7C132_HUMAN	24	20818	3 (1)	2 (1)	0.16	Neuronal cell adhesion molecule (Fragment) OS=Homo sapiens GN=NRCAM PE=4 SV=1
213	tr|J3QS41|J3QS41_HUMAN	24	220688	6 (1)	6 (1)	0.01	Probable helicase with zinc finger domain OS=Homo sapiens GN=HELZ PE=1 SV=1
214	sp|Q96SM3|CPXM1_HUMAN	24	82243	3 (1)	3 (1)	0.04	Probable carboxypeptidase X1 OS=Homo sapiens GN=CPXM1 PE=2 SV=2
215	sp|Q8TCC3|RM30_HUMAN	24	18648	1 (1)	1 (1)	0.18	39S ribosomal protein L30, mitochondrial OS=Homo sapiens GN=MRPL30 PE=1 SV=1
216	tr|H0YA57|H0YA57_HUMAN	24	7115	7 (1)	4 (1)	0.5	Exportin-5 (Fragment) OS=Homo sapiens GN=XPO5 PE=1 SV=1
217	sp|Q8IY37|DHX37_HUMAN	24	130547	3 (1)	3 (1)	0.03	Probable ATP-dependent RNA helicase DHX37 OS=Homo sapiens GN=DHX37 PE=1 SV=1
218	sp|Q6ZS30|NBEL1_HUMAN	23	310235	3 (1)	3 (1)	0.01	Neurobeachin-like protein 1 OS=Homo sapiens GN=NBEAL1 PE=2 SV=3
219	sp|Q6UUV7|CRTC3_HUMAN	23	67089	8 (1)	2 (1)	0.05	CREB-regulated transcription coactivator 3 OS=Homo sapiens GN=CRTC3 PE=1 SV=2
220	tr|J3QLR8|J3QLR8_HUMAN	23	17563	1 (1)	1 (1)	0.19	28S ribosomal protein S23, mitochondrial OS=Homo sapiens GN=MRPS23 PE=1 SV=1
221	sp|Q86VF7|NRAP_HUMAN	23	197920	6 (1)	6 (1)	0.02	Nebulin-related-anchoring protein OS=Homo sapiens GN=NRAP PE=2 SV=2
222	sp|P61221|ABCE1_HUMAN	23	68240	5 (1)	5 (1)	0.05	ATP-binding cassette sub-family E member 1 OS=Homo sapiens GN=ABCE1 PE=1 SV=1
223	tr|B4DZ23|B4DZ23_HUMAN	23	52984	2 (1)	1 (1)	0.06	Probable G-protein-coupled receptor 176 OS=Homo sapiens GN=GPR176 PE=2 SV=1
224	tr|G3V2F3|G3V2F3_HUMAN	22	5255	3 (1)	1 (1)	0.7	Mitochondrial import inner membrane translocase subunit Tim9 (Fragment) OS=Homo sapiens GN=TIMM9 PE=1 SV=1
225	sp|Q9NSB2|KRT84_HUMAN	21	65942	7 (1)	6 (1)	0.05	Keratin, type II cuticular Hb4 OS=Homo sapiens GN=KRT84 PE=2 SV=2
226	tr|Q7Z350|Q7Z350_HUMAN	21	62861	4 (1)	2 (1)	0.05	Kelch-like protein 9 OS=Homo sapiens GN=DKFZp686L0695 PE=2 SV=1
227	tr|E9PBL8|E9PBL8_HUMAN	20	108399	5 (1)	4 (1)	0.03	Conserved oligomeric Golgi complex subunit 1 (Fragment) OS=Homo sapiens GN=COG1 PE=1 SV=2
228	tr|B8ZZF8|B8ZZF8_HUMAN	20	7073	3 (1)	2 (1)	0.5	U6 snRNA-associated Sm-like protein LSm5 OS=Homo sapiens GN=LSM5 PE=1 SV=1
229	sp|Q13087|PDIA2_HUMAN	20	58512	4 (1)	2 (1)	0.06	Protein disulfide-isomerase A2 OS=Homo sapiens GN=PDIA2 PE=1 SV=2
230	tr|J3QSB5|J3QSB5_HUMAN	19	10896	1 (1)	1 (1)	0.32	60S ribosomal protein L36 OS=Homo sapiens GN=RPL36 PE=1 SV=1
231	sp|P52292|IMA1_HUMAN	19	58168	3 (1)	2 (1)	0.06	Importin subunit alpha-1 OS=Homo sapiens GN=KPNA2 PE=1 SV=1
232	tr|M0R2H7|M0R2H7_HUMAN	19	40167	5 (1)	3 (1)	0.08	Cdc42-interacting protein 4 OS=Homo sapiens GN=TRIP10 PE=1 SV=1
233	sp|Q14789|GOGB1_HUMAN	19	377215	20 (1)	16 (1)	0.01	Golgin subfamily B member 1 OS=Homo sapiens GN=GOLGB1 PE=1 SV=2
234	tr|B4DDL8|B4DDL8_HUMAN	19	75616	5 (1)	3 (1)	0.04	Suppression of tumorigenicity 5 protein OS=Homo sapiens GN=ST5 PE=1 SV=1
235	sp|O60879|DIAP2_HUMAN	19	126231	6 (1)	5 (1)	0.03	Protein diaphanous homolog 2 OS=Homo sapiens GN=DIAPH2 PE=1 SV=1
236	sp|Q9Y5Q9|TF3C3_HUMAN	18	102006	6 (1)	3 (1)	0.03	General transcription factor 3C polypeptide 3 OS=Homo sapiens GN=GTF3C3 PE=1 SV=1
237	sp|P14678|RSMB_HUMAN	18	24765	3 (1)	2 (1)	0.14	Small nuclear ribonucleoprotein-associated proteins B and B' OS=Homo sapiens GN=SNRPB PE=1 SV=2
238	sp|Q12873|CHD3_HUMAN	18	227989	3 (1)	3 (1)	0.01	Chromodomain-helicase-DNA-binding protein 3 OS=Homo sapiens GN=CHD3 PE=1 SV=3
239	tr|H0YAY5|H0YAY5_HUMAN	18	25938	3 (1)	3 (1)	0.13	Endonuclease V OS=Homo sapiens GN=ENDOV PE=4 SV=2
240	sp|P10155|RO60_HUMAN	17	61372	2 (1)	2 (1)	0.05	60 kDa SS-A/Ro ribonucleoprotein OS=Homo sapiens GN=TROVE2 PE=1 SV=2
241	sp|Q7Z7G8|VP13B_HUMAN	17	454309	12 (1)	10 (1)	0.01	Vacuolar protein sorting-associated protein 13B OS=Homo sapiens GN=VPS13B PE=1 SV=2
242	tr|E5RJI7|E5RJI7_HUMAN	17	17025	2 (1)	2 (1)	0.2	39S ribosomal protein L13, mitochondrial (Fragment) OS=Homo sapiens GN=MRPL13 PE=1 SV=2
243	sp|Q08999|RBL2_HUMAN	17	129711	5 (1)	5 (1)	0.03	Retinoblastoma-like protein 2 OS=Homo sapiens GN=RBL2 PE=1 SV=3
244	tr|H0YHS3|H0YHS3_HUMAN	17	30736	3 (1)	3 (1)	0.11	Synembryn-B (Fragment) OS=Homo sapiens GN=RIC8B PE=4 SV=1
245	sp|P23378|GCSP_HUMAN	17	114254	2 (1)	2 (1)	0.03	Glycine dehydrogenase (decarboxylating), mitochondrial OS=Homo sapiens GN=GLDC PE=1 SV=2
246	sp|O00533|CHL1_HUMAN	16	136070	3 (1)	3 (1)	0.02	Neural cell adhesion molecule L1-like protein OS=Homo sapiens GN=CHL1 PE=1 SV=4
247	sp|O60293|ZC3H1_HUMAN	15	228153	10 (1)	9 (1)	0.01	Zinc finger C3H1 domain-containing protein OS=Homo sapiens GN=ZFC3H1 PE=1 SV=3
248	tr|K7ELC2|K7ELC2_HUMAN	15	17712	3 (1)	3 (1)	0.19	40S ribosomal protein S15 OS=Homo sapiens GN=RPS15 PE=1 SV=1
249	sp|Q9BPZ7|SIN1_HUMAN	15	59542	10 (1)	6 (1)	0.06	Target of rapamycin complex 2 subunit MAPKAP1 OS=Homo sapiens GN=MAPKAP1 PE=1 SV=2
250	sp|Q15029|U5S1_HUMAN	15	110336	4 (1)	4 (1)	0.03	116 kDa U5 small nuclear ribonucleoprotein component OS=Homo sapiens GN=EFTUD2 PE=1 SV=1
251	tr|E7ENX8|E7ENX8_HUMAN	14	93681	3 (1)	3 (1)	0.03	Uncharacterized protein (Fragment) OS=Homo sapiens PE=4 SV=1
252	sp|P49840|GSK3A_HUMAN	14	51405	6 (1)	3 (1)	0.06	Glycogen synthase kinase-3 alpha OS=Homo sapiens GN=GSK3A PE=1 SV=2
253	tr|Q5W0J8|Q5W0J8_HUMAN	14	25848	5 (1)	3 (1)	0.13	Enoyl-CoA hydratase domain-containing protein 3, mitochondrial (Fragment) OS=Homo sapiens GN=ECHDC3 PE=4 SV=1
254	sp|Q86Z14|KLOTB_HUMAN	14	120473	5 (1)	4 (1)	0.03	Beta-klotho OS=Homo sapiens GN=KLB PE=1 SV=1
