# Supplementary material for: Circular RNA FOXP1 promotes tumor progression and Warburg effect in gallbladder cancer by regulating PKLR expression
Source: Mol Cancer. 2019 Oct 17;18:145. doi: 10.1186/s12943-019-1078-z (PMC6796492; doi:10.1186/s12943-019-1078-z)
Supplement: Supplementary file 11 — Additional file 11. CircRNAs from RNA sequencing targeted miRNAs. [file 12943_2019_1078_MOESM11_ESM.xlsx]

## Sheet: TumorvsNormal_circRNA_miRNA_tar
Seq1	Seq2	Tot Score	Tot Energy	Max Score	Max Energy	Strand	Len1	Len2	Positions
hsa-miR-7-5p	chrX_139865339_139866824_+	8043	-1006.12	174	-28.27	13175	23	1178	208 357 819 945 433 472 565 527 855 910 1036 1090 1108 1144 691 981 158 247 339 176 619 637 674 1018 1053 1126 64 509 194 284 656 49 265 412 451 728 744 873 892 999 31 601 121 490 139 783 320 707 799 925
hsa-miR-8056	chrX_139865339_139866824_+	1795	-261.09	174	-28.85	311221	20	1178	98 540 669 759 1156 116 1012 241 134 614 632
hsa-miR-3617-5p	chrX_139865339_139866824_+	1702	-177.64	163	-19.68	155305	22	1178	1118 313 114 739 902 1028 579 794 258 612 135
hsa-miR-1290	chrX_139865339_139866824_+	1520	-155.41	159	-23.13	107969	19	1178	93 612 1154 630 667 757 812 848 938 974
hsa-miR-3925-3p	chr2_95814629_95819004_-	1296	-139.35	175	-24.27	167561	21	1606	924 756 1569 840 1008 1092 672 83
hsa-miR-641	chrX_139865339_139866824_+	1236	-125.69	161	-18.34	82349	24	1178	798 924 316 118 136 262 616 634
hsa-miR-6888-3p	chr5_70798425_70808255_+	1120	-138.94	170	-23.82	299350	21	2399	1529 1611 965 1448 801 1775 1202
hsa-miR-607	chr5_70798425_70808255_+	1078	-95.73	162	-16.63	76700	21	2399	1127 971 1616 1697 1781 806 1208
hsa-miR-145-5p	chr5_70798425_70808255_+	1075	-111.82	160	-19.7	25460	23	2399	1379 894 1702 1136 1790 1461 566
hsa-miR-1246	chrX_139865339_139866824_+	956	-91.96	164	-15.56	110287	19	1178	614 632 116 260 134 315
hsa-miR-5193	chr5_70798425_70808255_+	928	-128.96	160	-23.29	236886	22	2399	1092 1254 771 936 1419 1581
hsa-miR-188-3p	chr2_95814629_95819004_-	916	-120.03	156	-22.88	29945	21	1606	1291 786 954 1433 616 1036
hsa-miR-4711-3p	chr5_70798425_70808255_+	816	-98.8	164	-24.81	209314	18	2399	847 1012 1330 1495 1168
hsa-miR-330-5p	chr5_70798425_70808255_+	801	-127	162	-28.2	41686	22	2399	1415 1577 766 931 1400
hsa-miR-450a-2-3p	chr5_70798425_70808255_+	795	-85.64	170	-18.57	63036	22	2399	916 1314 833 1233 1399
hsa-miR-3156-5p	chrX_139865339_139866824_+	791	-132.25	171	-31.55	133589	22	1178	223 297 388 522 777
hsa-miR-6740-3p	chr5_70798425_70808255_+	779	-101.32	158	-21.46	263360	22	2399	675 841 1006 1489 1324
hsa-miR-136-5p	chr5_70798425_70808255_+	776	-74.23	163	-15.31	27900	23	2399	1769 629 1113 958 1441
hsa-miR-4482-3p	chr5_70798425_70808255_+	776	-109.36	156	-23.42	183572	22	2399	709 874 1195 1357 1039
hsa-miR-623	chr5_70798425_70808255_+	774	-98.29	159	-22.48	79262	23	2399	1891 1483 835 1000 921
hsa-miR-139-3p	chrX_139865339_139866824_+	773	-131.78	161	-27.12	12931	23	1178	889 1015 1087 1105 1141
hsa-miR-6809-3p	chr5_70798425_70808255_+	769	-77.66	160	-17.74	280074	21	2399	739 1390 1060 1222 1549
hsa-miR-6780a-3p	chr5_70798425_70808255_+	766	-105.68	154	-22.64	272998	21	2399	933 1417 1579 1398 1172
hsa-miR-4705	chr5_70798425_70808255_+	763	-82.21	155	-17.73	207850	22	2399	1018 1336 607 688 1174
hsa-miR-4778-3p	chr5_70798425_70808255_+	763	-100.09	156	-22.23	224442	22	2399	429 1005 673 897 1379
hsa-miR-3167	chrX_139865339_139866824_+	756	-81.52	153	-17.48	135663	22	1178	254 988 418 457 863
hsa-miR-4642	chr5_70798425_70808255_+	656	-121.62	168	-31.62	195284	22	2399	858 1179 1341 693
hsa-miR-326	chr5_70798425_70808255_+	647	-114.43	164	-32.68	42906	20	2399	1415 934 769 1580
hsa-miR-876-5p	chrX_139865339_139866824_+	644	-74.89	168	-19.25	96135	22	1178	424 463 864 990
hsa-miR-4287	chr5_70798425_70808255_+	643	-106.96	164	-29.74	151852	19	2399	1486 840 1003 1321
hsa-miR-1236-3p	chr5_70798425_70808255_+	632	-64.46	165	-20.26	104882	22	2399	655 1141 1468 985
hsa-miR-335-3p	chr12_90003713_90029028_-	632	-55.47	166	-19.46	44797	22	2036	1576 613 1056 1811
hsa-miR-6818-3p	chr5_70798425_70808255_+	631	-77.64	162	-24.56	282270	22	2399	1525 1716 1140 1199
hsa-miR-6764-3p	chr5_70798425_70808255_+	623	-88.8	156	-22.71	269094	21	2399	849 1014 1332 1169
hsa-miR-6807-3p	chr2_95814629_95819004_-	620	-94.33	160	-24.44	279557	23	1606	692 771 364 1501
hsa-miR-4446-3p	chr4_149356255_149358014_-	617	-97.93	157	-30.17	177096	22	1759	737 574 806 919
hsa-miR-6824-3p	chr5_70798425_70808255_+	616	-81.91	154	-23.59	283734	21	2399	849 1014 1170 1332
hsa-miR-6875-3p	chr5_70798425_70808255_+	616	-62.76	159	-16.74	296178	22	2399	1538 1211 1049 122
hsa-miR-1299	chrX_139865339_139866824_+	612	-78.2	156	-24.66	108823	22	1178	661 70 788 322
hsa-miR-4752	chrX_139865339_139866824_+	607	-70.26	155	-21.75	218623	22	1178	755 97 536 595
hsa-miR-3619-5p	chr20_62407030_62422143_-	606	-89.81	154	-24.56	155607	22	1255	162 69 1155 1197
hsa-miR-181b-5p	chr2_95814629_95819004_-	500	-69.21	172	-24.4	14451	23	1606	1426 780 865
hsa-miR-576-3p	chrX_139865339_139866824_+	500	-67.4	172	-23.4	71003	22	1178	542 100 761
hsa-miR-6873-3p	chr1_8716031_8716500_-	492	-65.43	176	-23.12	295615	23	469	217 192 160
hsa-miR-181d-5p	chr2_95814629_95819004_-	490	-63.03	168	-22.77	54467	23	1606	1426 780 861
hsa-miR-3692-3p	chr2_95814629_95819004_-	488	-56.38	164	-20.66	163901	24	1606	10 701 1121
hsa-miR-4747-5p	chr8_37727937_37735069_-	486	-77.34	173	-30.96	217629	22	3361	1377 489 306
hsa-miR-4677-5p	chr1_171492359_171506612_+	484	-49.77	168	-18.27	202277	22	1671	901 581 726
hsa-miR-424-5p	chr8_42924697_42940539_+	482	-50.09	164	-19.67	46342	22	3930	2140 2926 1874
hsa-miR-548o-3p	chr1_21071236_21107033_-	482	-50.65	172	-20.74	113220	22	4950	3713 2457 2968
hsa-miR-6838-5p	chr20_62559687_62562535_+	482	-61.99	170	-24	287246	22	578	358 389 378
hsa-miR-5095	chr5_70798425_70808255_+	480	-63.9	160	-21.3	235178	21	2399	949 1432 1594
hsa-miR-942-5p	chr6_131247744_131277639_-	480	-65.38	169	-24.33	101345	22	824	610 522 190
hsa-miR-6840-3p	chr12_30881581_30904067_-	478	-73.54	166	-28.18	287818	22	1362	1272 1205 830
hsa-miR-3145-3p	chr8_42924697_42940539_+	476	-39.84	162	-17.1	131376	24	3930	3136 800 3531
hsa-miR-4446-5p	chr1_171492359_171506612_+	476	-59	164	-20.94	176901	22	1671	750 674 936
hsa-miR-378j	chrX_139865339_139866824_+	475	-54.62	161	-19.05	251929	19	1178	224 523 189
hsa-miR-3692-5p	chr20_62407030_62422143_-	473	-73.78	163	-27.5	163781	24	1255	465 977 310
hsa-miR-6132	chr4_149356255_149358014_-	473	-73.92	161	-28.11	252370	19	1759	608 887 739
hsa-miR-15b-5p	chr8_42924697_42940539_+	472	-50.9	164	-23.08	20966	22	3930	2140 1875 2926
hsa-miR-3908	chr1_21071236_21107033_-	472	-51.52	159	-18.56	164704	22	4950	3987 4266 516
hsa-miR-4739	chr8_37727937_37735069_-	472	-103.11	169	-37.75	215799	25	3361	1497 1391 2369
hsa-miR-1244	chr11_85685750_85742653_-	471	-58.86	167	-25.48	109938	26	1838	50 1075 748
hsa-miR-4464	chr1_21071236_21107033_-	471	-50.58	162	-18.66	179832	21	4950	662 599 4653
hsa-miR-520g-5p	chr5_70798425_70808255_+	471	-68.64	157	-24.19	59742	23	2399	782 1103 1265
hsa-miR-6881-3p	chr7_127965870_127976096_-	471	-58.6	163	-24.72	297646	22	590	47 129 309
hsa-miR-490-5p	chrX_139865339_139866824_+	470	-42.74	162	-18.4	51605	20	1178	261 615 633
hsa-miR-6758-5p	chr8_37727937_37735069_-	469	-72.1	162	-27.21	267527	23	3361	1500 1399 553
hsa-miR-6858-5p	chr1_21071236_21107033_-	469	-74.84	160	-28.08	291828	22	4950	1468 2905 4787
hsa-miR-6072	chrX_130883333_130928494_-	468	-57.18	156	-19.83	248999	22	1096	527 675 923
hsa-miR-146a-3p	chr1_21071236_21107033_-	467	-44.22	161	-17.76	28308	22	4950	4868 45 296
hsa-miR-548ar-3p	chr1_21071236_21107033_-	467	-40.44	166	-16.94	238880	21	4950	3233 3713 4057
hsa-miR-877-3p	chr7_127965870_127976096_-	467	-62.85	157	-24.29	97444	21	590	48 59 128
hsa-miR-199b-5p	chr2_95814629_95819004_-	466	-55.67	157	-22.3	15793	23	1606	836 1484 1087
hsa-miR-4739	chr1_21071236_21107033_-	466	-86.37	159	-31.27	215700	25	4950	1461 4184 2061
hsa-miR-103a-2-5p	chr8_42924697_42940539_+	465	-60.84	160	-23.71	9620	23	3930	614 2094 2146
hsa-miR-1323	chr1_21071236_21107033_-	465	-45.58	163	-20.91	89674	22	4950	2458 3235 3712
hsa-miR-6856-5p	chr8_37727937_37735069_-	465	-69.88	157	-25.88	291439	24	3361	1499 1398 1123
hsa-miR-548ah-3p	chr1_21071236_21107033_-	464	-32.25	156	-13.8	177880	22	4950	1795 1963 3713
hsa-miR-548am-3p	chr1_21071236_21107033_-	464	-32.13	156	-13.8	191300	22	4950	1795 1963 3713
hsa-miR-6809-3p	chr1_21071236_21107033_-	464	-46.99	161	-25.95	279994	21	4950	391 328 2404
hsa-miR-6809-3p	chr1_21083658_21103243_-	464	-46.99	161	-25.95	279995	21	2480	95 32 2108
hsa-miR-3191-5p	chr12_30881581_30904067_-	463	-53.09	156	-18.59	140198	22	1362	650 1190 159
hsa-miR-8087	chr11_33307958_33350179_+	463	-32.94	158	-13.32	314897	23	1223	550 930 1
hsa-miR-3691-3p	chrX_130883333_130928494_-	462	-59.22	154	-19.74	163721	22	1096	483 879 1032
hsa-miR-4778-3p	chr8_37727937_37735069_-	461	-66.21	156	-23.77	224461	22	3361	938 2019 2167
hsa-miR-548e-3p	chr1_21071236_21107033_-	461	-26.2	158	-11.79	106754	22	4950	3233 1959 4056
hsa-miR-6504-5p	chr8_37727937_37735069_-	461	-66.23	157	-23.46	254595	21	3361	3205 1368 596
hsa-miR-765	chr8_37727937_37735069_-	461	-71.55	157	-25.97	93189	21	3361	1404 1497 2371
hsa-miR-875-3p	chr4_149356255_149358014_-	461	-50.8	156	-18.86	95966	21	1759	654 917 806
hsa-miR-6728-5p	chr2_95814629_95819004_-	460	-80.96	156	-29.5	260281	23	1606	723 891 1143
hsa-miR-6825-5p	chr8_37727937_37735069_-	460	-75.18	158	-27.36	283875	22	3361	3006 2352 2373
hsa-miR-6875-3p	chr8_37727937_37735069_-	460	-64.43	154	-27.94	296197	22	3361	998 1825 2932
hsa-miR-1233-5p	chr1_21071236_21107033_-	458	-83.26	155	-33.21	104314	22	4950	131 2568 995
hsa-miR-3662	chr4_148775826_148803083_+	458	-34.75	158	-12.66	158916	24	1484	616 326 1037
hsa-miR-3662	chr4_148778703_148803083_+	458	-34.75	158	-12.66	158917	24	1484	616 326 1037
hsa-miR-6891-3p	chrX_130883333_130928494_-	458	-76.93	158	-26.66	300117	21	1096	675 527 923
hsa-miR-4686	chr8_37727937_37735069_-	457	-73.12	153	-29.46	203965	23	3361	2356 3081 3105
hsa-miR-6763-5p	chr8_37727937_37735069_-	457	-84.18	154	-30.24	268747	19	3361	2356 3011 643
hsa-miR-7151-3p	chr5_70798425_70808255_+	456	-71.88	152	-23.96	303620	21	2399	948 1431 1593
hsa-miR-153-5p	chr14_45587230_45599993_-	455	-33.73	155	-12.18	26015	22	502	12 125 335
hsa-miR-3609	chr22_38933596_38964294_-	454	-48.19	152	-17.24	153902	24	1432	1105 666 746
hsa-miR-1273g-3p	chrX_130883333_130928494_-	378	-77.4	195	-41.57	235579	21	1096	190 308
hsa-miR-4668-3p	chr8_42924697_42940539_+	342	-32.75	178	-16.64	200672	23	3930	3119 3504
hsa-miR-1273h-5p	chr1_21071236_21107033_-	338	-61.06	171	-33.65	307688	21	4950	829 996
hsa-miR-1273h-5p	chr1_21083658_21103243_-	338	-61.06	171	-33.65	307689	21	2480	533 700
hsa-miR-8485	chr1_21071236_21107033_-	337	-63.31	187	-35.01	315252	21	4950	1393 1369
hsa-miR-8485	chr1_21083658_21103243_-	337	-63.31	187	-35.01	315253	21	2480	1097 1073
hsa-miR-4666b	chr1_201821231_201828122_+	335	-37.61	175	-21.05	245589	23	954	890 567
hsa-miR-6762-3p	chr8_37727937_37735069_-	332	-49.72	180	-32.53	268625	23	3361	626 1766
hsa-miR-3173-3p	chr1_21071236_21107033_-	330	-43.29	168	-24.02	136278	22	4950	2064 4188
hsa-miR-4639-3p	chr1_8716031_8716500_-	330	-42.6	168	-27.91	194721	20	469	224 286
hsa-miR-6783-3p	chr8_37727937_37735069_-	330	-54.63	175	-32.62	273749	22	3361	1882 2216
hsa-miR-6830-3p	chr5_36984777_36986403_+	330	-44.88	171	-23.4	285197	23	1626	1436 1123
hsa-miR-1298-3p	chr4_110412482_110437796_+	328	-36.1	169	-19.77	92547	21	961	64 490
hsa-miR-3150a-3p	chr8_37727937_37735069_-	328	-61.33	168	-35.11	132351	22	3361	2281 1211
hsa-miR-4751	chrX_139865339_139866824_+	328	-52.28	166	-27.06	218501	24	1178	207 27
hsa-miR-6807-3p	chrX_130883333_130928494_-	328	-66.07	164	-33.38	279621	23	1096	186 304
hsa-miR-6847-5p	chr8_42924697_42940539_+	328	-38.77	173	-22.57	289244	23	3930	1700 2420
hsa-miR-6855-5p	chr5_36984777_36986403_+	328	-54.57	169	-31.09	291175	25	1626	655 591
hsa-miR-1285-3p	chr1_21071236_21107033_-	327	-55.89	176	-35.34	107242	22	4950	2782 4680
hsa-miR-3190-3p	chr4_149356255_149358014_-	327	-46.76	171	-25.86	140130	23	1759	439 1552
hsa-miR-4740-5p	chr8_37727937_37735069_-	327	-51.37	167	-26.34	215921	22	3361	2051 374
hsa-miR-6766-5p	chr7_23381682_23391205_-	327	-57.55	175	-33.13	269471	24	802	711 189
hsa-miR-4659b-3p	chr11_103182606_103194718_+	326	-40.11	165	-23.43	199118	22	546	3 120
hsa-miR-570-3p	chr8_42924697_42940539_+	326	-34.98	169	-20.19	70010	22	3930	2613 997
hsa-miR-6888-3p	chr6_47251673_47254331_-	326	-41.07	163	-20.55	299353	21	1147	508 900
hsa-miR-1244	chr10_70404454_70406762_+	325	-35.76	163	-22.7	109934	26	2308	934 963
hsa-miR-29b-1-5p	chr10_70404454_70406762_+	325	-40.47	172	-20.47	9162	24	2308	1295 1676
hsa-miR-3136-5p	chr8_42924697_42940539_+	325	-43.48	174	-31.07	129302	23	3930	3327 1538
hsa-miR-3606-3p	chr5_70798425_70808255_+	325	-23.26	165	-15.26	153560	21	2399	1637 416
hsa-miR-4308	chr3_17051165_17056403_+	325	-43.86	166	-25.48	144878	18	2691	2368 1643
hsa-miR-4421	chr8_37727937_37735069_-	325	-50.3	168	-25.54	172855	22	3361	1104 1567
hsa-miR-512-5p	chr16_19627435_19693712_+	325	-49.79	174	-27.86	54691	23	1864	631 343
hsa-miR-4747-5p	chr1_171492359_171506612_+	324	-51.63	172	-34.6	217527	22	1671	452 285
hsa-miR-4778-3p	chr8_42924697_42940539_+	324	-45.37	168	-24.06	224462	22	3930	2915 2249
hsa-miR-5006-3p	chr1_171492359_171506612_+	324	-53.15	170	-27.06	232167	21	1671	935 749
hsa-miR-6798-5p	chr3_17051165_17056403_+	324	-65.55	167	-33.42	277248	23	2691	2232 2431
hsa-miR-6831-5p	chr5_36953719_36976504_+	324	-58.31	165	-31.38	285318	24	1574	965 156
hsa-miR-6884-3p	chr5_36984777_36986403_+	324	-40.34	170	-21.47	298373	23	1626	676 643
hsa-miR-30b-3p	chr1_21071236_21107033_-	323	-45.38	172	-29.41	21720	22	4950	828 994
hsa-miR-30b-3p	chr1_21083658_21103243_-	323	-45.38	172	-29.41	21721	22	2480	532 698
hsa-miR-335-5p	chr1_21071236_21107033_-	323	-36.52	166	-18.6	44656	23	4950	3994 3227
hsa-miR-4764-5p	chr8_37727937_37735069_-	323	-47.74	164	-26.81	221655	21	3361	1533 2979
hsa-miR-548h-3p	chr3_17051165_17056403_+	323	-21.59	172	-11.12	114500	23	2691	657 1675
hsa-miR-548z	chr3_17051165_17056403_+	323	-21.59	172	-11.12	171474	23	2691	657 1675
hsa-miR-665	chr7_156619298_156629579_-	323	-60.98	168	-31.05	97816	20	371	125 157
hsa-miR-6833-3p	chr6_131247744_131277639_-	323	-38.68	169	-22.2	285931	21	824	515 192
hsa-miR-6888-5p	chr16_19627435_19693712_+	323	-43.41	166	-21.73	299179	20	1864	169 1801
hsa-miR-1226-5p	chr3_71090478_71102924_-	322	-55.77	167	-34.35	103280	26	587	102 67
hsa-miR-1236-3p	chr7_127965870_127976096_-	322	-43.09	162	-26.19	104886	22	590	44 132
hsa-miR-1273h-5p	chrX_130883333_130928494_-	322	-73.01	167	-40.01	307803	21	1096	342 224
hsa-miR-143-5p	chr1_21071236_21107033_-	322	-47.12	168	-27.76	24892	22	4950	1508 3552
hsa-miR-145-5p	chr20_47570092_47592736_+	322	-41.5	168	-22.67	25432	23	1355	338 4
hsa-miR-3187-5p	chr1_21071236_21107033_-	322	-62.84	164	-32.93	139206	23	4950	4676 2783
hsa-miR-5195-3p	chr20_47570092_47592736_+	322	-42.92	165	-22.41	237224	21	1355	4 340
hsa-miR-670-3p	chr8_42924697_42940539_+	322	-38.05	165	-22.43	92336	21	3930	2038 33
hsa-miR-7161-3p	chr5_36984777_36986403_+	322	-41.37	165	-22.16	305571	28	1626	1194 1463
hsa-miR-889-5p	chr6_47251673_47254331_-	322	-42.14	167	-22.06	95613	22	1147	220 569
hsa-miR-942-5p	chr5_70798425_70808255_+	322	-39.08	169	-25.67	101344	22	2399	143 1629
hsa-miR-1184	chr5_138160218_138163407_+	321	-37.8	163	-19.67	102924	23	474	19 137
hsa-miR-1249-5p	chr1_21071236_21107033_-	321	-60.37	168	-34.14	110658	24	4950	1458 4182
hsa-miR-29a-3p	chr13_52971366_52972329_-	321	-42.58	162	-22.45	6006	22	963	77 577
hsa-miR-3154	chr8_37727937_37735069_-	321	-60.65	167	-36.33	133327	22	3361	3008 1394
hsa-miR-3929	chr22_38933596_38964294_-	321	-39.48	165	-23.94	168542	23	1432	1048 912
hsa-miR-4422	chr7_135262543_135277940_+	321	-29.42	168	-17.25	172964	21	1182	1026 667
hsa-miR-4436b-5p	chr5_142264862_142311690_+	321	-53.41	166	-28.76	224803	22	723	95 336
hsa-miR-4659a-3p	chr10_32854485_32873232_+	321	-27.54	165	-16.42	198260	22	803	727 448
hsa-miR-4659a-3p	chr11_103182606_103194718_+	321	-35.41	164	-19.45	198264	22	546	2 117
hsa-miR-4721	chr4_149356255_149358014_-	321	-46.72	166	-28.57	211622	22	1759	573 807
hsa-miR-6740-3p	chr16_11114049_11154879_+	321	-38.62	162	-19.37	263310	22	813	663 501
hsa-miR-6774-5p	chrX_130883333_130928494_-	321	-61.81	165	-38.79	271447	25	1096	286 24
hsa-miR-6833-3p	chr8_42924697_42940539_+	321	-43.65	164	-23.53	285950	21	3930	357 2030
hsa-miR-7974	chr8_42924697_42940539_+	321	-42.35	164	-26.04	310106	24	3930	1730 3286
hsa-miR-1273d	chr22_38933596_38964294_-	320	-59.25	163	-36.19	142678	25	1432	885 697
hsa-miR-152-5p	chr12_30881581_30904067_-	320	-37.93	163	-19.98	25640	23	1362	1334 238
hsa-miR-297	chr5_14316621_14336836_+	320	-33.14	168	-21.43	101828	21	546	346 263
hsa-miR-30d-3p	chr11_33307958_33350179_+	320	-29.33	163	-15.34	12581	22	1223	735 915
hsa-miR-3142	chr20_47570092_47592736_+	320	-47.17	164	-25.03	130596	22	1355	1197 1071
hsa-miR-3164	chr8_42924697_42940539_+	320	-35.68	170	-19.86	135158	22	3930	9 822
hsa-miR-3613-3p	chr22_38933596_38964294_-	320	-21.1	161	-12.5	154512	24	1432	809 963
hsa-miR-4422	chr1_21071236_21107033_-	320	-27.95	169	-21	172878	21	4950	4174 1600
hsa-miR-4459	chr7_156619298_156629579_-	320	-61.73	164	-32.77	179068	22	371	154 122
hsa-miR-4464	chr1_21083658_21103243_-	320	-32.57	162	-18.66	179833	21	2480	366 303
hsa-miR-4753-3p	chr1_171492359_171506612_+	320	-39.24	161	-24.59	218747	22	1671	814 743
hsa-miR-5006-5p	chr6_47251673_47254331_-	320	-53.83	166	-31.05	232131	21	1147	561 294
hsa-miR-544a	chr3_17051165_17056403_+	320	-31.85	163	-17.62	66188	22	2691	2041 2469
hsa-miR-548az-3p	chr1_21071236_21107033_-	320	-20.09	166	-12.53	253642	21	4950	3234 4057
hsa-miR-5683	chr1_21071236_21107033_-	320	-39.99	166	-24.55	244126	24	4950	4627 1815
hsa-miR-660-3p	chr5_36984777_36986403_+	320	-43.74	167	-22.31	86947	21	1626	26 46
hsa-miR-103a-2-5p	chr19_13135834_13136366_+	319	-32.61	161	-19.51	9558	23	532	81 250
hsa-miR-138-5p	chr8_37727937_37735069_-	319	-46.95	167	-24.73	24015	23	3361	3071 1762
hsa-miR-16-1-3p	chrX_130883333_130928494_-	319	-29.95	166	-19.41	2193	22	1096	600 985
hsa-miR-215-3p	chr5_36953719_36976504_+	319	-39.8	161	-23.41	18016	23	1574	237 6
hsa-miR-3064-5p	chr4_149356255_149358014_-	319	-45.17	167	-24.5	215282	21	1759	639 966
hsa-miR-34b-5p	chr5_138160218_138163407_+	319	-47.18	164	-24.82	33384	23	474	180 344
hsa-miR-4677-5p	chr10_32854485_32873232_+	319	-40.01	160	-23.02	202286	22	803	754 729
hsa-miR-4738-5p	chr5_179743340_179763577_-	319	-48.03	164	-26.34	215533	22	1158	418 142
hsa-miR-548ah-5p	chr22_38933596_38964294_-	319	-35.57	166	-20.78	177814	20	1432	672 1108
hsa-miR-548bb-3p	chr3_17051165_17056403_+	319	-16.97	164	-8.59	315678	22	2691	658 1681
hsa-miR-558	chr1_201821231_201828122_+	319	-46.38	160	-27.78	68201	19	954	676 201
hsa-miR-6741-5p	chr8_42924697_42940539_+	319	-52.27	161	-27.34	263502	22	3930	3308 1575
hsa-miR-6764-5p	chr2_191520702_191537878_+	319	-57.35	160	-32.56	268935	22	1300	302 514
hsa-miR-6808-5p	chr9_4286037_4286523_-	319	-55.76	164	-28.63	279737	22	486	328 168
hsa-miR-6875-3p	chr18_45391429_45423180_-	319	-45.75	168	-27.86	296133	22	783	147 92
hsa-miR-3191-5p	chr20_47570092_47592736_+	318	-41.07	160	-21.04	140234	22	1355	1 193
hsa-miR-373-3p	chr5_133533466_133541822_-	318	-32.56	163	-18.37	38995	23	1132	467 734
hsa-miR-4640-5p	chr7_128845043_128846428_+	318	-50	161	-28.36	194923	23	727	292 661
hsa-miR-4778-3p	chr12_90003713_90029028_-	318	-42.78	161	-23.25	224381	22	2036	12 594
hsa-miR-551b-5p	chr8_42924697_42940539_+	318	-29.42	167	-19.11	69522	22	3930	1100 3563
hsa-miR-6499-3p	chrX_130883333_130928494_-	318	-28.38	159	-14.26	253025	22	1096	437 837
hsa-miR-6823-3p	chr20_47570092_47592736_+	318	-46.42	164	-27	283462	21	1355	1166 207
hsa-miR-6894-5p	chr1_21071236_21107033_-	318	-58.67	166	-33.46	300612	24	4950	2895 3996
hsa-miR-1205	chr5_138160218_138163407_+	317	-48.23	160	-24.14	106096	20	474	40 429
hsa-miR-15a-5p	chr8_42924697_42940539_+	317	-32.75	160	-17.76	1812	22	3930	2140 1875
hsa-miR-182-5p	chr2_43798845_43802166_-	317	-32.9	159	-17.31	14935	24	1027	593 847
hsa-miR-26b-3p	chr3_17051165_17056403_+	317	-40.03	167	-23.4	5310	22	2691	242 766
hsa-miR-29c-3p	chr13_52971366_52972329_-	317	-37.77	159	-20.34	32480	22	963	577 77
hsa-miR-3607-3p	chr4_77045801_77065626_-	317	-22.94	166	-13.77	153795	20	1097	809 1080
hsa-miR-4659b-3p	chr10_32854485_32873232_+	317	-30.63	165	-18.8	199114	22	803	727 448
hsa-miR-4685-3p	chr5_70798425_70808255_+	317	-50.52	165	-27.77	203824	22	2399	13 1304
hsa-miR-4691-5p	chr5_179743340_179763577_-	317	-58.14	163	-32.06	205041	23	1158	699 1038
hsa-miR-4700-5p	chr8_37727937_37735069_-	317	-47.58	160	-25.17	206893	22	3361	2216 3045
hsa-miR-548j-3p	chr2_191520702_191537878_+	317	-33.11	159	-18.4	107041	21	1300	425 233
hsa-miR-6500-3p	chr11_33307958_33350179_+	317	-36.95	159	-20.71	253409	21	1223	226 899
hsa-miR-6797-5p	chr1_171492359_171506612_+	317	-58.13	163	-31.13	276941	25	1671	450 1281
hsa-miR-6876-3p	chr1_171492359_171506612_+	317	-31.94	165	-17.69	296339	24	1671	765 1051
hsa-miR-7853-5p	chr16_19627435_19693712_+	317	-34.69	162	-18.03	309305	21	1864	935 1422
hsa-miR-2355-3p	chr8_37727937_37735069_-	316	-32.81	158	-18.39	149187	22	3361	19 134
hsa-miR-3065-5p	chr8_42924697_42940539_+	316	-29.35	158	-15.14	138818	23	3930	648 721
hsa-miR-3149	chr1_21071236_21107033_-	316	-40.83	164	-22.28	132008	23	4950	3661 1246
hsa-miR-3925-3p	chr12_30881581_30904067_-	316	-31.84	159	-17.75	167526	21	1362	554 1
hsa-miR-4436a	chr8_37727937_37735069_-	316	-48.49	166	-27.9	175417	21	3361	323 2734
hsa-miR-4672	chr9_114289547_114296633_+	316	-46.39	159	-25.72	201651	21	1062	689 31
hsa-miR-4728-5p	chr8_37727937_37735069_-	316	-55.77	165	-31.96	213481	23	3361	2375 3006
hsa-miR-4753-3p	chr1_8716031_8716500_-	316	-32.83	163	-17.89	218755	22	469	159 202
hsa-miR-4778-3p	chrX_130883333_130928494_-	316	-35.74	163	-19.4	224477	22	1096	460 612
hsa-miR-548g-3p	chr12_90003713_90029028_-	316	-23.76	160	-13.18	112385	22	2036	853 117
hsa-miR-619-3p	chrX_139865339_139866824_+	316	-37.16	158	-18.58	78811	24	1178	426 465
hsa-miR-6728-3p	chr20_62407030_62422143_-	316	-46.54	161	-26.62	260405	21	1255	86 790
hsa-miR-6754-3p	chr12_90003713_90029028_-	316	-47.24	163	-25.4	266593	22	2036	19 463
hsa-miR-6756-5p	chr7_23381682_23391205_-	316	-59.4	159	-31.65	267031	23	802	189 712
hsa-miR-6875-3p	chr1_21071236_21107033_-	316	-36.31	162	-21.99	296098	22	4950	269 401
hsa-miR-7703	chrX_130883333_130928494_-	316	-47.71	162	-25.89	306827	23	1096	184 302
hsa-miR-8089	chr8_37727937_37735069_-	316	-55.56	160	-28.78	315229	24	3361	3042 2215
hsa-miR-1266-3p	chr3_17051165_17056403_+	315	-48.29	158	-26.53	113524	22	2691	241 769
hsa-miR-22-3p	chr8_37727937_37735069_-	315	-39.08	164	-21.2	4007	22	3361	750 1108
hsa-miR-3064-5p	chr8_37727937_37735069_-	315	-53.34	161	-27.21	215311	21	3361	1368 597
hsa-miR-30c-1-3p	chr8_37727937_37735069_-	315	-55.78	159	-28.96	32677	22	3361	1789 307
hsa-miR-3150b-3p	chr3_71090478_71102924_-	315	-42.68	158	-23.93	166598	21	587	89 478
hsa-miR-3613-3p	chr8_42924697_42940539_+	315	-18.62	163	-10.37	154556	24	3930	1339 1350
hsa-miR-374a-3p	chr5_36984777_36986403_+	315	-21.37	160	-10.83	39245	22	1626	1205 1077
hsa-miR-4743-3p	chr4_148775826_148803083_+	315	-30.72	158	-18.39	216622	21	1484	16 1197
hsa-miR-4743-3p	chr4_148778703_148803083_+	315	-30.72	158	-18.39	216623	21	1484	16 1197
hsa-miR-4774-3p	chr7_135262543_135277940_+	315	-28.53	158	-16.23	223594	21	1182	830 62
hsa-miR-5009-5p	chr5_70798425_70808255_+	315	-42.38	158	-23.97	233104	24	2399	2105 2320
hsa-miR-6779-5p	chr8_37727937_37735069_-	315	-68.46	160	-36.5	272651	21	3361	3008 2378
hsa-miR-6893-5p	chr1_21205815_21231464_-	315	-54.77	163	-28.25	300370	21	1070	398 672
hsa-miR-1322	chr12_105303432_105322472_-	314	-34.39	160	-18.52	118479	19	830	625 456
hsa-miR-197-5p	chr11_33307958_33350179_+	314	-50.98	160	-26.02	10873	23	1223	1179 5
hsa-miR-22-5p	chr10_32854485_32873232_+	314	-32.87	159	-17.11	3792	22	803	727 753
hsa-miR-3136-5p	chr3_123649948_123667979_-	314	-33.41	158	-19.31	129261	23	1426	615 1070
hsa-miR-3607-5p	chr9_74481714_74489999_-	314	-29.38	158	-15.17	153713	22	858	711 277
hsa-miR-4311	chr1_21071236_21107033_-	314	-34.02	158	-17.2	145062	18	4950	3521 3807
hsa-miR-4780	chr10_70404454_70406762_+	314	-39.03	162	-22.15	224614	22	2308	466 1086
hsa-miR-497-5p	chr8_42924697_42940539_+	314	-36.32	157	-20.76	54272	21	3930	1876 2142
hsa-miR-548a-3p	chr1_21071236_21107033_-	314	-21.38	159	-10.86	72716	22	4950	3234 1960
hsa-miR-5700	chr1_21071236_21107033_-	314	-20.14	159	-11.52	246688	22	4950	4361 509
hsa-miR-578	chr2_61710091_61717911_-	314	-31.66	163	-16.95	71179	21	925	47 818
hsa-miR-578	chr5_142264862_142311690_+	314	-35.1	160	-21.12	71205	21	723	307 380
hsa-miR-6739-3p	chr1_171492359_171506612_+	314	-22.53	162	-12	263033	21	1671	582 903
hsa-miR-6844	chr5_70798425_70808255_+	314	-29.56	157	-14.78	288614	21	2399	715 1363
hsa-miR-770-5p	chr4_77045801_77065626_-	314	-48.64	163	-28.08	93283	23	1097	110 152
hsa-miR-149-3p	chr8_37727937_37735069_-	313	-53.93	159	-30.43	28651	21	3361	2377 3007
hsa-miR-150-5p	chr4_77045801_77065626_-	313	-41.82	163	-21.41	28745	22	1097	305 567
hsa-miR-1827	chr22_38933596_38964294_-	313	-37.75	163	-21.37	120108	18	1432	910 1047
hsa-miR-193b-5p	chr20_47570092_47592736_+	313	-39.62	158	-20.1	53980	22	1355	543 26
hsa-miR-195-5p	chr20_62559687_62562535_+	313	-40.12	162	-22.94	30680	21	578	374 361
hsa-miR-29b-3p	chr13_52971366_52972329_-	313	-32.88	161	-17.59	9300	23	963	79 577
hsa-miR-3188	chr7_135262543_135277940_+	313	-54.86	161	-33.17	139536	23	1182	740 26
hsa-miR-335-3p	chr16_67644726_67646024_+	313	-26.45	162	-15.9	44812	22	961	409 847
hsa-miR-371b-5p	chr20_47570092_47592736_+	313	-32.31	163	-19.33	218924	22	1355	968 859
hsa-miR-4307	chr3_17051165_17056403_+	313	-30	161	-18.98	144756	19	2691	255 2465
hsa-miR-4329	chr1_21071236_21107033_-	313	-29.04	160	-16.13	152504	19	4950	2638 4671
hsa-miR-4680-3p	chr5_36953719_36976504_+	313	-26.87	158	-14.17	202968	21	1574	754 59
hsa-miR-4689	chr1_21071236_21107033_-	313	-45.1	158	-23.59	204598	22	4950	2903 4787
hsa-miR-497-3p	chr10_70404454_70406762_+	313	-27.96	160	-14.14	54302	22	2308	920 2116
hsa-miR-5001-3p	chr1_21205815_21231464_-	313	-42.01	160	-22.27	230952	22	1070	786 62
hsa-miR-511-5p	chr3_17051165_17056403_+	313	-34.71	161	-21.71	52036	21	2691	2051 17
hsa-miR-5196-3p	chr1_21071236_21107033_-	313	-42.01	161	-24.42	237416	21	4950	4522 4558
hsa-miR-548e-5p	chr7_135262543_135277940_+	313	-30.39	162	-18.23	106718	22	1182	1130 666
hsa-miR-6131	chr12_48477373_48491907_-	313	-46.35	160	-24.21	252195	19	679	111 94
hsa-miR-6504-5p	chr4_149356255_149358014_-	313	-38.49	159	-19.31	254566	21	1759	639 963
hsa-miR-6755-5p	chr3_197592293_197602646_+	313	-45.72	163	-22.93	266758	22	615	519 288
hsa-miR-6785-5p	chr8_37727937_37735069_-	313	-53.96	157	-32.06	274115	22	3361	2377 3006
hsa-miR-6837-3p	chr9_125932180_125946577_-	313	-36.85	161	-19.57	287175	23	807	88 445
hsa-miR-6844	chr1_8716031_8716500_-	313	-23.89	157	-12.49	288539	21	469	149 160
hsa-miR-6873-3p	chr5_70798425_70808255_+	313	-34.8	157	-17.82	295690	23	2399	656 1808
hsa-miR-6888-3p	chr4_148775826_148803083_+	313	-29.68	159	-15.62	299338	21	1484	1197 14
hsa-miR-6888-3p	chr4_148778703_148803083_+	313	-29.68	159	-15.62	299339	21	1484	1197 14
hsa-miR-1277-3p	chrX_139865339_139866824_+	312	-21.72	158	-10.94	115289	22	1178	504 723
hsa-miR-16-1-3p	chr13_48651288_48664554_-	312	-38.98	160	-20.88	2100	22	674	221 336
hsa-miR-16-5p	chr20_62559687_62562535_+	312	-45.61	157	-24.3	2010	22	578	349 375
hsa-miR-181d-5p	chr11_85685750_85742653_-	312	-34.2	158	-20.37	54428	23	1838	11 1634
hsa-miR-1910-5p	chr3_17051165_17056403_+	312	-40.43	158	-20.26	120722	21	2691	1780 392
hsa-miR-224-5p	chr8_42924697_42940539_+	312	-39.49	157	-20.53	19868	21	3930	1164 2348
hsa-miR-3147	chr15_89656955_89698765_+	312	-51.22	160	-26.85	131671	24	644	587 21
hsa-miR-3607-3p	chr8_30643726_30657271_-	312	-23.74	158	-14.43	153822	20	852	322 441
hsa-miR-3655	chr20_62559687_62562535_+	312	-39.2	158	-20.75	157926	21	578	130 228
hsa-miR-376a-2-5p	chrX_139865339_139866824_+	312	-23.8	157	-12.99	66611	21	1178	503 722
hsa-miR-3929	chrX_130883333_130928494_-	312	-37.36	156	-18.7	168601	23	1096	50 251
hsa-miR-4452	chr2_95814629_95819004_-	312	-30.43	160	-16.88	178175	23	1606	1250 15
hsa-miR-4491	chr10_70404454_70406762_+	312	-35.94	160	-19.1	184842	22	2308	1624 523
hsa-miR-4656	chrX_130883333_130928494_-	312	-64.14	156	-33.3	197881	23	1096	50 251
hsa-miR-4739	chr1_21083658_21103243_-	312	-61.48	159	-31.27	215701	25	2480	1165 1765
hsa-miR-4804-3p	chr5_70798425_70808255_+	312	-36.02	156	-18.01	230298	21	2399	779 1262
hsa-miR-5002-5p	chr5_36984777_36986403_+	312	-25.37	160	-13.99	231151	24	1626	536 362
hsa-miR-5189-5p	chr12_30881581_30904067_-	312	-42.08	158	-24.37	236212	24	1362	1318 641
hsa-miR-548aa	chr4_77045801_77065626_-	312	-20.35	162	-11.62	171607	25	1097	488 111
hsa-miR-548ah-3p	chr1_21083658_21103243_-	312	-18.45	156	-9.9	177881	22	2480	1499 1667
hsa-miR-548am-3p	chr1_21083658_21103243_-	312	-18.33	156	-9.78	191301	22	2480	1499 1667
hsa-miR-548f-3p	chr1_21071236_21107033_-	312	-17.45	161	-9.08	109804	19	4950	4059 3238
hsa-miR-548t-3p	chr4_77045801_77065626_-	312	-20.35	162	-11.62	130371	25	1097	488 111
hsa-miR-579-3p	chr5_36984777_36986403_+	312	-25.08	160	-13.83	71453	23	1626	362 538
hsa-miR-6079	chrX_139865339_139866824_+	312	-37.44	160	-20.88	249855	24	1178	83 835
hsa-miR-6124	chr3_197592293_197602646_+	312	-43.08	160	-23.63	251264	20	615	109 55
hsa-miR-6881-3p	chr8_37727937_37735069_-	312	-46.07	162	-24	297661	22	3361	1818 2459
hsa-miR-6894-5p	chr14_80963811_80997230_-	312	-54.81	159	-29.01	300639	24	508	119 319
hsa-miR-7157-3p	chr2_63170936_63176297_+	312	-37.96	160	-19.86	305054	22	952	431 555
hsa-miR-103a-3p	chr5_36953719_36976504_+	311	-35.34	160	-20.26	9720	23	1574	1309 861
hsa-miR-107	chr5_36953719_36976504_+	311	-35.34	160	-20.26	10330	23	1574	1309 861
hsa-miR-1251-3p	chr8_37727937_37735069_-	311	-32.57	158	-17.4	111367	21	3361	2489 2001
hsa-miR-1273e	chrX_130883333_130928494_-	311	-47.47	160	-27.2	158475	22	1096	233 351
hsa-miR-1301-3p	chr8_42924697_42940539_+	311	-43.64	159	-23.79	90262	24	3930	2150 2040
hsa-miR-153-5p	chr5_70798425_70808255_+	311	-29.57	160	-16.93	26070	22	2399	249 625
hsa-miR-3132	chr11_33307958_33350179_+	311	-52.44	158	-26.99	128481	24	1223	6 1178
hsa-miR-3160-5p	chr18_45391429_45423180_-	311	-32.65	161	-19.83	134361	22	783	223 165
hsa-miR-3170	chrX_23739997_23754133_-	311	-51.94	157	-29.09	136030	22	568	48 39
hsa-miR-3691-5p	chr9_96238537_96261168_+	311	-38.97	157	-20.23	163598	23	309	48 276
hsa-miR-3913-5p	chr9_114289547_114296633_+	311	-30.69	157	-16.32	165539	22	1062	195 809
hsa-miR-4290	chr16_67644726_67646024_+	311	-42.55	158	-22.17	152294	19	961	231 646
hsa-miR-4446-3p	chr1_201821231_201828122_+	311	-43.08	158	-22.33	177025	22	954	290 726
hsa-miR-4539	chr7_128845043_128846428_+	311	-50.62	157	-29.19	192239	22	727	16 301
hsa-miR-4638-5p	chr20_62407030_62422143_-	311	-47.88	158	-24.48	194403	21	1255	947 995
hsa-miR-4657	chr10_70404454_70406762_+	311	-38.16	160	-22.84	197896	23	2308	522 1620
hsa-miR-4659a-3p	chr9_114289547_114296633_+	311	-41.96	159	-23.56	198357	22	1062	1018 239
hsa-miR-4675	chr4_149356255_149358014_-	311	-47.51	157	-25.94	201984	22	1759	736 664
hsa-miR-4682	chr3_123649948_123667979_-	311	-41.94	157	-21	203193	23	1426	1000 845
hsa-miR-4793-3p	chr1_201821231_201828122_+	311	-38.2	159	-20.21	227899	23	954	371 719
hsa-miR-548aj-5p	chr1_21071236_21107033_-	311	-23.97	161	-15.35	180198	23	4950	3228 3065
hsa-miR-548g-5p	chr1_21071236_21107033_-	311	-23.97	161	-15.35	112244	23	4950	3228 3065
hsa-miR-548v	chr4_149356255_149358014_-	311	-30.59	157	-16.35	131834	22	1759	287 988
hsa-miR-548x-5p	chr1_21071236_21107033_-	311	-23.97	161	-15.35	141280	23	4950	3228 3065
hsa-miR-651-5p	chr1_21071236_21107033_-	311	-29.93	160	-16.19	83574	22	4950	2647 118
hsa-miR-653-5p	chr4_77045801_77065626_-	311	-26.43	159	-14.08	84987	21	1097	383 499
hsa-miR-6787-3p	chr7_135262543_135277940_+	311	-44.65	159	-24.11	274712	22	1182	564 109
hsa-miR-6841-3p	chr8_42924697_42940539_+	311	-34.49	157	-18.41	288146	21	3930	2122 2598
hsa-miR-103a-2-5p	chr1_21071236_21107033_-	310	-29.07	160	-16.75	9520	23	4950	4793 2601
hsa-miR-1204	chr20_62407030_62422143_-	310	-52.77	158	-26.71	105953	21	1255	227 683
hsa-miR-2355-3p	chr3_17051165_17056403_+	310	-28.25	155	-14.96	149148	22	2691	614 2053
hsa-miR-26b-5p	chr8_42924697_42940539_+	310	-26.01	158	-15.63	5228	21	3930	3557 3007
hsa-miR-424-5p	chr9_74481714_74489999_-	310	-38.48	160	-23.92	46353	22	858	543 524
hsa-miR-4419b	chr4_110412482_110437796_+	310	-38.59	160	-19.84	185877	18	961	175 223
hsa-miR-4459	chr1_21071236_21107033_-	310	-56.21	160	-32.07	178978	22	4950	1475 2067
hsa-miR-4459	chr1_21083658_21103243_-	310	-56.21	160	-32.07	178979	22	2480	1179 1771
hsa-miR-4539	chr3_17051165_17056403_+	310	-40.43	158	-22.65	192214	22	2691	1539 703
hsa-miR-4659b-3p	chr4_149356255_149358014_-	310	-49.29	159	-29.15	199178	22	1759	1696 1221
hsa-miR-4667-3p	chr16_67644726_67646024_+	310	-41.6	159	-22.16	200362	21	961	694 644
hsa-miR-4673	chr7_135262543_135277940_+	310	-54.8	159	-30.58	201756	22	1182	302 36
hsa-miR-4713-5p	chr2_95814629_95819004_-	310	-40.55	160	-24.68	209651	22	1606	954 513
hsa-miR-4722-5p	chr4_77045801_77065626_-	310	-52.13	160	-30.86	211745	23	1097	815 780
hsa-miR-4727-5p	chr7_135262543_135277940_+	310	-36.02	156	-19.17	213224	21	1182	383 413
hsa-miR-4747-5p	chr1_21071236_21107033_-	310	-48.11	155	-24.64	217530	22	4950	2243 3441
hsa-miR-4797-3p	chr5_70798425_70808255_+	310	-33.2	158	-18.56	228834	21	2399	1838 1033
hsa-miR-5001-5p	chr4_149356255_149358014_-	310	-55.66	157	-28	230898	24	1759	919 879
hsa-miR-5002-5p	chr12_30881581_30904067_-	310	-31.12	156	-17.86	231088	24	1362	756 1300
hsa-miR-5187-5p	chr2_95814629_95819004_-	310	-40.64	157	-20.76	235881	22	1606	890 722
hsa-miR-532-3p	chr2_95814629_95819004_-	310	-43.49	155	-23.08	65569	22	1606	786 954
hsa-miR-556-5p	chr4_148775826_148803083_+	310	-26.5	159	-15.19	67904	22	1484	447 1180
hsa-miR-556-5p	chr4_148778703_148803083_+	310	-26.5	159	-15.19	67905	22	1484	447 1180
hsa-miR-5581-3p	chrX_130883333_130928494_-	310	-36.58	155	-18.29	240215	22	1096	534 930
hsa-miR-5701	chr5_36984777_36986403_+	310	-25.85	156	-15.54	246889	19	1626	1300 782
hsa-miR-578	chr7_155457868_155473602_+	310	-31.05	157	-18.95	71219	21	524	299 284
hsa-miR-599	chr10_70404454_70406762_+	310	-29.8	158	-16.31	75408	20	2308	150 1263
hsa-miR-6506-5p	chr1_21071236_21107033_-	310	-39.6	157	-23.34	254984	23	4950	2755 4467
hsa-miR-6514-3p	chr1_21071236_21107033_-	310	-35.99	155	-18.45	257058	21	4950	1015 1496
hsa-miR-6514-3p	chr1_21083658_21103243_-	310	-35.99	155	-18.45	257059	21	2480	719 1200
hsa-miR-670-5p	chr20_47570092_47592736_+	310	-43.48	158	-22.86	92166	20	1355	1008 219
hsa-miR-6780b-5p	chr8_37727937_37735069_-	310	-63.02	158	-32.36	286559	23	3361	1374 3036
hsa-miR-6874-3p	chr13_52971366_52972329_-	310	-28.93	159	-14.58	295878	23	963	505 670
hsa-miR-6886-3p	chr2_95814629_95819004_-	310	-34.92	157	-18.81	298833	21	1606	1210 1126
hsa-miR-6890-3p	chr8_37727937_37735069_-	310	-42.38	156	-21.92	299857	20	3361	961 2173
hsa-miR-8083	chr1_201821231_201828122_+	310	-44.55	159	-27.54	314397	21	954	176 447
hsa-miR-9500	chrX_139865339_139866824_+	310	-33.99	155	-17.62	315491	19	1178	824 950
hsa-miR-1236-3p	chr8_37727937_37735069_-	309	-47.66	155	-26.35	104901	22	3361	1823 149
hsa-miR-1827	chrX_130883333_130928494_-	309	-38.61	155	-20.55	120167	18	1096	49 250
hsa-miR-2053	chr10_70404454_70406762_+	309	-19.92	155	-11.45	122378	23	2308	1429 674
hsa-miR-29a-5p	chr5_36984777_36986403_+	309	-22.92	158	-13.12	5939	22	1626	957 197
hsa-miR-29b-2-5p	chr1_21071236_21107033_-	309	-36.47	156	-18.26	9398	22	4950	5 423
hsa-miR-3182	chr3_17051165_17056403_+	309	-26.77	155	-14.51	138168	17	2691	1245 3
hsa-miR-363-5p	chr1_21071236_21107033_-	309	-51.2	158	-25.8	35872	22	4950	979 2865
hsa-miR-4309	chr5_36984777_36986403_+	309	-37.14	158	-19.31	144653	18	1626	180 630
hsa-miR-4459	chr8_37727937_37735069_-	309	-62.91	155	-32.7	179077	22	3361	2970 3013
hsa-miR-449a	chr1_21071236_21107033_-	309	-40.5	159	-23.89	47462	22	4950	3556 3259
hsa-miR-449b-5p	chr1_21071236_21107033_-	309	-45.39	159	-25.88	84672	22	4950	3556 3259
hsa-miR-4645-5p	chr7_135262543_135277940_+	309	-34.91	157	-18.4	195656	19	1182	40 332
hsa-miR-4673	chrX_134679347_134686071_+	309	-48.46	156	-26.51	201786	22	870	321 253
hsa-miR-4677-3p	chr5_36953719_36976504_+	309	-38.76	155	-20.4	202480	22	1574	120 251
hsa-miR-4713-5p	chr13_52971366_52972329_-	309	-46.3	158	-23.95	209624	22	963	815 277
hsa-miR-524-5p	chr3_17051165_17056403_+	309	-28.63	158	-16.7	58502	22	2691	1497 2143
hsa-miR-548ah-3p	chr2_191520702_191537878_+	309	-29.26	155	-18.25	177923	22	1300	233 425
hsa-miR-548am-3p	chr2_191520702_191537878_+	309	-27.21	155	-17.52	191343	22	1300	233 425
hsa-miR-548aq-3p	chr2_191520702_191537878_+	309	-28.96	155	-17.84	238679	22	1300	233 425
hsa-miR-6740-3p	chr10_52193235_52350007_-	309	-33.4	157	-20.03	263287	22	606	56 334
hsa-miR-6770-3p	chr16_11114049_11154879_+	309	-46.23	158	-24.55	270508	21	813	85 32
hsa-miR-6874-3p	chr14_55168779_55169298_+	309	-32.19	157	-19.44	295880	23	519	357 329
hsa-miR-6891-5p	chr1_21071236_21107033_-	309	-52.45	157	-27.23	299880	19	4950	4190 2065
hsa-miR-6894-5p	chr12_1480998_1553916_+	309	-42.98	157	-22.25	300627	24	498	388 181
hsa-miR-7106-5p	chr8_37727937_37735069_-	309	-52.99	158	-27.75	301199	20	3361	2373 641
hsa-miR-942-5p	chr10_32854485_32873232_+	309	-31.77	155	-17.7	101270	22	803	92 446
hsa-miR-1178-3p	chr6_131247744_131277639_-	308	-49.92	154	-24.96	102077	21	824	442 466
hsa-miR-1244	chr8_30643726_30657271_-	308	-40.79	156	-23.57	110024	26	852	669 116
hsa-miR-1298-3p	chr8_42924697_42940539_+	308	-40.34	158	-22.61	92580	21	3930	2168 672
hsa-miR-1827	chr1_21071236_21107033_-	308	-43.16	154	-22.61	120052	18	4950	855 2830
hsa-miR-18a-5p	chr13_52971366_52972329_-	308	-36.13	156	-18.85	2468	23	963	723 354
hsa-miR-18b-5p	chr13_52971366_52972329_-	308	-35.94	156	-18.66	46754	23	963	723 354
hsa-miR-193b-5p	chr5_36984777_36986403_+	308	-38.83	158	-20.33	54007	22	1626	594 660
hsa-miR-200c-3p	chr9_74481714_74489999_-	308	-35.42	156	-20.31	31347	23	858	157 664
hsa-miR-20b-3p	chrX_130883333_130928494_-	308	-38.65	155	-20.61	47211	22	1096	808 271
hsa-miR-2278	chr1_21071236_21107033_-	308	-39.58	156	-23.55	124200	22	4950	4307 4297
hsa-miR-335-3p	chr7_23381682_23391205_-	308	-31.02	157	-16.36	44869	22	802	637 614
hsa-miR-3652	chr4_149356255_149358014_-	308	-45.21	158	-24.81	157454	18	1759	810 924
hsa-miR-3929	chr1_21071236_21107033_-	308	-47.54	155	-25.93	168486	23	4950	1470 2831
hsa-miR-4436b-5p	chr10_70404454_70406762_+	308	-50.83	157	-27.03	224736	22	2308	145 1541
hsa-miR-4477a	chr3_17051165_17056403_+	308	-24.46	158	-13.75	181966	22	2691	990 732
hsa-miR-450a-2-3p	chr2_191520702_191537878_+	308	-25.3	156	-13.46	62999	22	1300	662 1265
hsa-miR-4511	chr2_43798845_43802166_-	308	-30.82	156	-16.36	187565	22	1027	493 940
hsa-miR-4511	chr8_42924697_42940539_+	308	-21.37	158	-11.87	187618	22	3930	1852 1
hsa-miR-4656	chr22_38933596_38964294_-	308	-62.48	156	-34.19	197822	23	1432	912 1049
hsa-miR-4768-5p	chr3_17051165_17056403_+	308	-37.25	156	-19.51	222348	22	2691	327 2459
hsa-miR-520e	chr8_37727937_37735069_-	308	-48.39	157	-26.6	55125	21	3361	672 507
hsa-miR-577	chr4_148775826_148803083_+	308	-26.17	155	-13.19	71076	21	1484	611 100
hsa-miR-577	chr4_148778703_148803083_+	308	-26.17	155	-13.19	71077	21	1484	611 100
hsa-miR-658	chr8_37727937_37735069_-	308	-64.24	157	-33.56	86479	25	3361	176 2104
hsa-miR-6868-3p	chr6_131247744_131277639_-	308	-41.62	158	-21.03	294471	21	824	554 195
hsa-miR-769-5p	chr3_17051165_17056403_+	308	-54.03	154	-33.46	91198	22	2691	1865 1909
hsa-miR-875-3p	chr8_42924697_42940539_+	308	-38.54	157	-19.47	95996	21	3930	2163 998
hsa-miR-939-5p	chr1_21071236_21107033_-	308	-71.02	154	-35.79	100776	24	4950	2833 4672
hsa-miR-20a-3p	chr2_95814629_95819004_-	307	-29.49	156	-15.66	3471	22	1606	1502 774
hsa-miR-20b-3p	chr1_21071236_21107033_-	307	-34.7	157	-18.29	47096	22	4950	876 1011
hsa-miR-20b-3p	chr1_21083658_21103243_-	307	-34.7	157	-18.29	47097	22	2480	580 715
hsa-miR-2117	chr8_37727937_37735069_-	307	-33.04	154	-17.61	123567	21	3361	689 441
hsa-miR-29b-1-5p	chr4_77045801_77065626_-	307	-33.32	154	-18.7	9225	24	1097	963 574
hsa-miR-3140-3p	chr10_70404454_70406762_+	307	-32.12	155	-17.92	130064	22	2308	1008 720
hsa-miR-3185	chr3_17051165_17056403_+	307	-39.72	155	-21.48	138656	23	2691	1873 1919
hsa-miR-3609	chr5_142264862_142311690_+	307	-35.34	157	-19.35	153921	24	723	223 435
hsa-miR-3934-5p	chr4_149356255_149358014_-	307	-45.29	156	-22.88	168678	22	1759	1622 240
hsa-miR-4645-5p	chr8_42924697_42940539_+	307	-30.51	156	-16.27	195670	19	3930	190 1112
hsa-miR-4659b-3p	chr9_114289547_114296633_+	307	-43.38	155	-24.12	199211	22	1062	1018 239
hsa-miR-4685-5p	chr5_36953719_36976504_+	307	-67.79	155	-36.92	203700	26	1574	541 606
hsa-miR-4753-3p	chr1_21071236_21107033_-	307	-32.5	156	-16.3	218750	22	4950	2405 2152
hsa-miR-4753-3p	chr1_21083658_21103243_-	307	-32.5	156	-16.3	218751	22	2480	2109 1856
hsa-miR-5006-3p	chr3_17051165_17056403_+	307	-39.92	155	-22.04	232230	21	2691	1342 2354
hsa-miR-5009-5p	chr8_42924697_42940539_+	307	-38.64	156	-22.7	233124	24	3930	1801 356
hsa-miR-5100	chr2_63170936_63176297_+	307	-35.37	155	-17.86	238320	22	952	283 513
hsa-miR-513a-3p	chr5_70798425_70808255_+	307	-21.43	156	-12.58	64012	23	2399	412 1636
hsa-miR-513c-3p	chr5_70798425_70808255_+	307	-21.43	156	-12.58	118302	23	2399	412 1636
hsa-miR-516a-5p	chr5_36953719_36976504_+	307	-35.44	154	-19.01	61814	23	1574	984 875
hsa-miR-5193	chr3_17051165_17056403_+	307	-41.79	157	-22.26	236866	22	2691	1864 2313
hsa-miR-520f-5p	chr7_3658711_3681737_+	307	-35.37	155	-22.24	55730	22	415	364 87
hsa-miR-5584-5p	chr1_171492359_171506612_+	307	-28.73	155	-16.31	240951	22	1671	1552 453
hsa-miR-592	chr10_70404454_70406762_+	307	-33.33	156	-16.85	74310	22	2308	1261 1063
hsa-miR-671-5p	chr8_37727937_37735069_-	307	-57.55	155	-30.04	87821	23	3361	657 1370
hsa-miR-6749-3p	chr16_19627435_19693712_+	307	-44.7	156	-25.69	265385	21	1864	508 1753
hsa-miR-6859-5p	chr8_37727937_37735069_-	307	-47.49	155	-24.24	292171	23	3361	1397 1194
hsa-miR-8077	chr10_70404454_70406762_+	307	-33.86	156	-18.09	313674	22	2308	966 1806
hsa-miR-892c-3p	chr2_61710091_61717911_-	307	-28.6	156	-14.92	259669	22	925	39 144
hsa-miR-9-5p	chr12_30881581_30904067_-	307	-32.14	154	-16.36	26372	23	1362	757 1046
hsa-miR-130a-5p	chr3_123649948_123667979_-	306	-34.92	154	-19.11	22877	22	1426	1301 754
hsa-miR-139-5p	chr1_21071236_21107033_-	306	-43.25	155	-22.4	12692	23	4950	1067 313
hsa-miR-139-5p	chr1_21083658_21103243_-	306	-43.25	155	-22.4	12693	23	2480	771 17
hsa-miR-153-5p	chr10_70404454_70406762_+	306	-31.26	155	-18.91	25998	22	2308	106 1524
hsa-miR-196a-3p	chr22_38933596_38964294_-	306	-26.2	156	-14.36	15676	22	1432	2 832
hsa-miR-26b-3p	chr16_67644726_67646024_+	306	-26.28	156	-13.69	5284	22	961	905 685
hsa-miR-3152-3p	chr8_42924697_42940539_+	306	-33.15	155	-18.58	132840	22	3930	318 1424
hsa-miR-3159	chr5_36953719_36976504_+	306	-29.72	155	-15.97	134282	22	1574	948 776
hsa-miR-335-3p	chr1_21071236_21107033_-	306	-18.04	154	-9.46	44778	22	4950	3466 3277
hsa-miR-338-3p	chr2_95814629_95819004_-	306	-41.92	154	-22.84	44341	22	1606	81 1173
hsa-miR-4518	chrX_130883333_130928494_-	306	-40.74	155	-21.49	188487	26	1096	388 537
hsa-miR-4522	chr2_95814629_95819004_-	306	-42.58	153	-21.29	189155	21	1606	804 1056
hsa-miR-4723-3p	chr1_21071236_21107033_-	306	-43.98	156	-23.92	212162	22	4950	2709 4643
hsa-miR-4753-3p	chr4_148775826_148803083_+	306	-24.78	156	-14.96	218818	22	1484	8 528
hsa-miR-4753-3p	chr4_148778703_148803083_+	306	-24.78	156	-14.96	218819	22	1484	8 528
hsa-miR-4793-3p	chrX_130883333_130928494_-	306	-44.82	153	-23.14	228015	23	1096	185 303
hsa-miR-5002-5p	chr1_21071236_21107033_-	306	-30.55	154	-18.69	231072	24	4950	1219 422
hsa-miR-5002-5p	chr1_21083658_21103243_-	306	-30.55	154	-18.69	231073	24	2480	923 126
hsa-miR-511-5p	chr1_8716031_8716500_-	306	-32.75	155	-19.01	51981	21	469	146 156
hsa-miR-548u	chr12_48477373_48491907_-	306	-17.7	154	-9.46	130805	23	679	611 461
hsa-miR-558	chr3_71090478_71102924_-	306	-34.62	156	-18.34	68266	19	587	394 79
hsa-miR-653-3p	chr8_42924697_42940539_+	306	-33.44	155	-19.09	85138	22	3930	1879 1511
hsa-miR-676-5p	chr6_131247744_131277639_-	306	-32.2	156	-18.72	168079	21	824	322 421
hsa-miR-6792-3p	chr4_77045801_77065626_-	306	-38.78	154	-20.1	275917	22	1097	180 1
hsa-miR-6829-5p	chr4_149356255_149358014_-	306	-46.24	153	-24.91	284822	20	1759	573 602
hsa-miR-6830-3p	chr1_171492359_171506612_+	306	-36.55	155	-19.71	285115	23	1671	831 785
hsa-miR-6860	chr1_21071236_21107033_-	306	-52.19	153	-27.39	292560	22	4950	2782 4671
hsa-miR-6871-5p	chr8_37727937_37735069_-	306	-37.97	154	-20.46	295099	22	3361	1513 1526
hsa-miR-6880-5p	chr6_47251673_47254331_-	306	-49.96	155	-28.01	297279	22	1147	545 620
hsa-miR-6884-3p	chr12_90003713_90029028_-	306	-38.9	155	-23.84	298313	23	2036	1965 609
hsa-miR-6893-3p	chr1_171492359_171506612_+	306	-38.81	156	-19.55	300487	22	1671	771 1191
hsa-miR-7107-3p	chr11_33307958_33350179_+	306	-34.23	156	-19.82	301477	27	1223	105 188
hsa-miR-7157-3p	chr8_37727937_37735069_-	306	-35.12	154	-18.66	305103	22	3361	3234 3077
hsa-miR-937-5p	chr7_127965870_127976096_-	306	-40.49	156	-21.84	100494	20	590	525 407
hsa-miR-103a-3p	chr11_85685750_85742653_-	305	-33.22	154	-17.34	9654	23	1838	1621 437
hsa-miR-107	chr11_85685750_85742653_-	305	-33.02	154	-17.34	10264	23	1838	1621 437
hsa-miR-1236-3p	chr1_171492359_171506612_+	305	-37.02	154	-21.45	104799	22	1671	563 1486
hsa-miR-1252-3p	chr4_148775826_148803083_+	305	-18.32	155	-11.12	116826	22	1484	486 562
hsa-miR-1252-3p	chr4_148778703_148803083_+	305	-18.32	155	-11.12	116827	22	1484	486 562
hsa-miR-141-5p	chr5_70798425_70808255_+	305	-33.33	154	-19	24484	22	2399	198 224
hsa-miR-141-5p	chr8_42924697_42940539_+	305	-37.02	153	-19.82	24504	22	3930	3734 2248
hsa-miR-152-5p	chr6_47251673_47254331_-	305	-29.55	155	-18.67	25707	23	1147	470 1093
hsa-miR-15b-3p	chr8_42924697_42940539_+	305	-30.62	155	-18.07	21088	22	3930	2377 2729
hsa-miR-16-2-3p	chr8_42924697_42940539_+	305	-23.57	155	-12.48	10474	22	3930	1667 3724
hsa-miR-219b-5p	chr20_62407030_62422143_-	305	-38.15	155	-19.91	200747	22	1255	406 244
hsa-miR-3688-5p	chr12_90003713_90029028_-	305	-23.69	155	-13.51	162893	21	2036	1166 1589
hsa-miR-378c	chr5_70798425_70808255_+	305	-36.5	155	-18.82	143190	25	2399	2077 2325
hsa-miR-433-3p	chr5_179743340_179763577_-	305	-44.55	154	-27.27	48271	22	1158	983 820
hsa-miR-4527	chr19_6697354_6697805_-	305	-37.15	155	-19.78	189877	22	356	1 196
hsa-miR-4691-5p	chr5_138160218_138163407_+	305	-42.88	154	-21.66	205038	23	474	214 311
hsa-miR-4692	chr16_11114049_11154879_+	305	-41.08	154	-22.04	205238	22	813	379 444
hsa-miR-5003-3p	chr7_32582752_32599076_+	305	-29.09	153	-16.72	231531	21	1122	239 620
hsa-miR-548e-5p	chr1_21071236_21107033_-	305	-23.64	155	-12.95	106632	22	4950	492 3227
hsa-miR-5691	chr1_21205815_21231464_-	305	-35.75	155	-19.06	245348	22	1070	589 622
hsa-miR-6757-5p	chr8_37727937_37735069_-	305	-56.74	155	-29.35	267283	22	3361	2983 2598
hsa-miR-6780a-5p	chr1_21071236_21107033_-	305	-55.44	153	-33.67	272796	23	4950	1465 992
hsa-miR-6780a-5p	chr1_21083658_21103243_-	305	-55.44	153	-33.67	272797	23	2480	1169 696
hsa-miR-6793-5p	chr2_95814629_95819004_-	305	-49.28	155	-26.88	276019	22	1606	576 200
hsa-miR-6805-5p	chr8_37727937_37735069_-	305	-50.86	155	-27.32	278995	22	3361	2028 2970
hsa-miR-6855-5p	chr9_4286037_4286523_-	305	-50.35	154	-29.53	291205	25	486	332 126
hsa-miR-7154-5p	chr13_48827943_48835457_+	305	-29.69	153	-15.39	304173	23	781	306 464
hsa-miR-8052	chr1_21071236_21107033_-	305	-48.35	155	-27.84	310616	22	4950	3656 2615
hsa-miR-8076	chrX_139865339_139866824_+	305	-33.9	154	-17.02	313661	24	1178	629 613
hsa-miR-8085	chr8_37727937_37735069_-	305	-44.71	155	-25.7	314741	21	3361	1403 1790
hsa-miR-8087	chr1_21071236_21107033_-	305	-31.31	155	-18.15	314886	23	4950	4859 410
hsa-miR-924	chrX_130883333_130928494_-	305	-32.81	154	-18.24	99793	20	1096	134 967
hsa-miR-1229-5p	chr3_171944660_171969331_+	304	-53.17	153	-30.6	104009	24	603	219 135
hsa-miR-129-5p	chr5_36984777_36986403_+	304	-22.69	152	-13.64	11795	21	1626	705 738
hsa-miR-15a-5p	chr20_62559687_62562535_+	304	-36.35	152	-18.58	1766	22	578	349 373
hsa-miR-2110	chr3_171944660_171969331_+	304	-38.49	152	-21.79	122675	22	603	266 281
hsa-miR-29b-1-5p	chr8_42924697_42940539_+	304	-32.81	152	-16.73	9254	24	3930	1951 2359
hsa-miR-3151-5p	chr15_89656955_89698765_+	304	-49.49	154	-26.77	132403	21	644	211 201
hsa-miR-3166	chr1_21071236_21107033_-	304	-35.81	152	-22.52	135302	23	4950	3036 4257
hsa-miR-3192-5p	chrX_130883333_130928494_-	304	-64.42	152	-32.91	140541	23	1096	220 338
hsa-miR-3202	chr8_37727937_37735069_-	304	-38.89	153	-22.24	142599	22	3361	490 2057
hsa-miR-365b-5p	chr1_21071236_21107033_-	304	-40.41	154	-20.21	36360	22	4950	4667 4610
hsa-miR-3689a-3p	chr1_21071236_21107033_-	304	-50.11	154	-25.44	163240	22	4950	829 241
hsa-miR-372-3p	chr5_133533466_133541822_-	304	-29.42	153	-16.03	38751	23	1132	469 734
hsa-miR-422a	chr4_149356255_149358014_-	304	-35.46	154	-19.34	45946	22	1759	1069 373
hsa-miR-4468	chr8_42924697_42940539_+	304	-33.21	152	-17.4	180786	18	3930	1145 1214
hsa-miR-4635	chr5_142264862_142311690_+	304	-38.37	154	-22.73	194059	21	723	149 272
hsa-miR-4645-3p	chr12_90003713_90029028_-	304	-33.81	154	-20.45	195711	22	2036	1338 1686
hsa-miR-4743-3p	chr6_47251673_47254331_-	304	-42.1	153	-24.41	216637	21	1147	510 901
hsa-miR-501-5p	chr8_42924697_42940539_+	304	-37.33	154	-24.72	62568	22	3930	2658 3119
hsa-miR-519d-5p	chr4_148775826_148803083_+	304	-36.65	154	-20.56	58998	25	1484	568 160
hsa-miR-519d-5p	chr4_148778703_148803083_+	304	-36.65	154	-20.56	58999	25	1484	568 160
hsa-miR-548aa	chr8_42924697_42940539_+	304	-27.56	154	-15.93	171636	25	3930	1304 3053
hsa-miR-548t-3p	chr8_42924697_42940539_+	304	-27.56	154	-15.93	130400	25	3930	1304 3053
hsa-miR-593-3p	chr10_70404454_70406762_+	304	-43.92	153	-27.56	74554	19	2308	735 2012
hsa-miR-597-3p	chr8_37727937_37735069_-	304	-40.01	152	-21.68	75133	23	3361	442 690
hsa-miR-6088	chr3_171944660_171969331_+	304	-41.67	154	-21.89	250897	20	603	164 278
hsa-miR-6728-3p	chr5_70798425_70808255_+	304	-40.75	154	-20.75	260432	21	2399	524 1660
hsa-miR-6741-3p	chr5_36984777_36986403_+	304	-42.09	154	-21.62	263603	22	1626	713 1432
hsa-miR-676-5p	chr8_37727937_37735069_-	304	-34.33	152	-17.61	168097	21	3361	2638 2659
hsa-miR-6809-3p	chr1_8716031_8716500_-	304	-35.45	154	-22.83	279999	21	469	198 164
hsa-miR-6845-3p	chr20_62407030_62422143_-	304	-45.44	153	-26.75	288831	21	1255	1000 1031
hsa-miR-6867-3p	chr14_45587230_45599993_-	304	-24.92	152	-13.55	294171	21	502	222 249
hsa-miR-6886-3p	chr1_21071236_21107033_-	304	-51.67	153	-27.42	298782	21	4950	2712 2375
hsa-miR-6886-3p	chr1_21083658_21103243_-	304	-51.67	153	-27.42	298783	21	2480	2416 2079
hsa-miR-1184	chr8_42924697_42940539_+	303	-33.93	153	-18.93	102950	23	3930	2042 2151
hsa-miR-1233-5p	chr1_21083658_21103243_-	303	-56.12	152	-33.21	104315	22	2480	2272 699
hsa-miR-1299	chr1_21071236_21107033_-	303	-34.11	152	-19.91	108706	22	4950	2757 2298
hsa-miR-1305	chr10_70404454_70406762_+	303	-24.93	152	-14.98	109446	22	2308	91 1316
hsa-miR-15b-5p	chr20_62559687_62562535_+	303	-34.86	152	-17.63	20920	22	578	349 374
hsa-miR-197-3p	chr6_47251673_47254331_-	303	-40.25	153	-20.37	11067	22	1147	480 977
hsa-miR-3135b	chr3_71090478_71102924_-	303	-42.74	152	-23.46	179530	22	587	94 50
hsa-miR-3169	chr1_171492359_171506612_+	303	-39.17	152	-20.58	135787	22	1671	187 1379
hsa-miR-3189-3p	chr20_62407030_62422143_-	303	-47.98	153	-28.21	139747	21	1255	625 258
hsa-miR-335-3p	chr5_36984777_36986403_+	303	-25.65	153	-17.97	44857	22	1626	513 1413
hsa-miR-365a-5p	chr1_21071236_21107033_-	303	-42.88	153	-23.4	36116	23	4950	4608 4666
hsa-miR-3977	chr8_42924697_42940539_+	303	-25.1	152	-15.64	193230	23	3930	1374 2125
hsa-miR-4465	chr8_42924697_42940539_+	303	-28.87	152	-17.65	180420	22	3930	3559 3003
hsa-miR-4527	chr8_37727937_37735069_-	303	-40.76	153	-20.85	189935	22	3361	1332 2842
hsa-miR-4657	chrX_139865339_139866824_+	303	-37.9	153	-19.1	198005	23	1178	98 540
hsa-miR-4659a-3p	chr12_30881581_30904067_-	303	-31.87	153	-16.05	198270	22	1362	195 1021
hsa-miR-4659a-3p	chr3_17051165_17056403_+	303	-36.19	152	-19.98	198314	22	2691	50 194
hsa-miR-4659b-3p	chr12_30881581_30904067_-	303	-31.85	153	-16.1	199124	22	1362	195 1021
hsa-miR-4659b-3p	chr3_17051165_17056403_+	303	-37.1	152	-19.84	199168	22	2691	50 194
hsa-miR-4713-5p	chr2_43798845_43802166_-	303	-34.48	153	-18	209647	22	1027	403 797
hsa-miR-4722-5p	chr1_21071236_21107033_-	303	-46.1	153	-27.23	211674	23	4950	1912 843
hsa-miR-4722-5p	chr1_21083658_21103243_-	303	-46.1	153	-27.23	211675	23	2480	1616 547
hsa-miR-4722-5p	chrX_130883333_130928494_-	303	-56.65	153	-30.11	211789	23	1096	36 256
hsa-miR-4768-5p	chr8_42924697_42940539_+	303	-33.24	153	-17.11	222388	22	3930	2282 353
hsa-miR-4778-3p	chr15_62312677_62336454_-	303	-27.18	152	-14.22	224390	22	584	193 239
hsa-miR-5003-3p	chr16_19627435_19693712_+	303	-33.09	153	-19.3	231469	21	1864	1379 792
hsa-miR-511-5p	chr2_207144263_207162097_+	303	-29.75	153	-16.8	52021	21	437	138 95
hsa-miR-5196-5p	chr8_37727937_37735069_-	303	-53.48	152	-27.23	237393	22	3361	494 1376
hsa-miR-545-5p	chr9_114289547_114296633_+	303	-23.98	153	-13.32	66353	22	1062	601 665
hsa-miR-580-3p	chr9_74481714_74489999_-	303	-26.35	153	-16.03	71729	22	858	355 561
hsa-miR-590-3p	chr1_21071236_21107033_-	303	-11.63	152	-6.49	74058	21	4950	1984 1590
hsa-miR-590-3p	chr1_21083658_21103243_-	303	-11.63	152	-6.49	74059	21	2480	1688 1294
hsa-miR-664b-5p	chr6_13639794_13644961_-	303	-43.52	153	-22.42	239572	24	598	186 485
hsa-miR-6779-5p	chr1_21071236_21107033_-	303	-52.27	152	-26.56	272552	21	4950	831 237
hsa-miR-6780a-3p	chr1_21071236_21107033_-	303	-43.25	152	-22.25	272918	21	4950	4214 2418
hsa-miR-6783-3p	chr1_21071236_21107033_-	303	-41.56	153	-20.94	273650	22	4950	4338 4475
hsa-miR-6811-5p	chrX_130883333_130928494_-	303	-45.71	152	-24.48	280475	22	1096	98 699
hsa-miR-6867-3p	chr8_37727937_37735069_-	303	-42.07	152	-22.58	294245	21	3361	997 2457
hsa-miR-765	chr3_71090478_71102924_-	303	-43.9	153	-24.21	93154	21	587	88 482
hsa-miR-8059	chr9_35295692_35313986_+	303	-37.45	152	-19.92	311578	22	641	104 152
hsa-miR-9-5p	chr5_70798425_70808255_+	303	-27.95	152	-15.54	26436	23	2399	501 377
hsa-miR-1268a	chr6_47251673_47254331_-	302	-47.33	152	-26.17	113791	18	1147	869 584
hsa-miR-1268b	chr6_47251673_47254331_-	302	-51.46	152	-30.15	171863	20	1147	867 582
hsa-miR-140-3p	chr8_42924697_42940539_+	302	-46.24	152	-24.01	24382	21	3930	2931 3886
hsa-miR-150-3p	chr11_33307958_33350179_+	302	-36.36	152	-19.48	28807	22	1223	1038 511
hsa-miR-153-5p	chr3_123649948_123667979_-	302	-34.1	152	-18.38	26049	22	1426	1141 1178
hsa-miR-2054	chr8_61484604_61504528_+	302	-18.89	151	-10.38	122593	23	356	90 123
hsa-miR-26a-1-3p	chrX_130883333_130928494_-	302	-38.31	151	-19.39	5121	22	1096	465 1014
hsa-miR-29a-5p	chr6_131247744_131277639_-	302	-25.94	152	-13.8	5941	22	824	98 548
hsa-miR-30e-3p	chr11_33307958_33350179_+	302	-25.03	152	-15.2	35151	22	1223	915 735
hsa-miR-3529-5p	chrX_139865339_139866824_+	302	-43.91	152	-23.89	210693	22	1178	357 193
hsa-miR-3688-3p	chr1_21205815_21231464_-	302	-32.68	151	-16.6	162998	22	1070	93 304
hsa-miR-424-5p	chr5_36953719_36976504_+	302	-30.21	151	-19.35	46320	22	1574	1310 1392
hsa-miR-4419b	chrX_130883333_130928494_-	302	-38.27	151	-20.48	185925	18	1096	54 255
hsa-miR-4716-3p	chr1_21071236_21107033_-	302	-49.91	152	-25.38	210454	22	4950	2063 4183
hsa-miR-4802-3p	chrX_139865339_139866824_+	302	-34.27	151	-18.2	229969	23	1178	795 921
hsa-miR-497-5p	chr20_62559687_62562535_+	302	-36.91	152	-20.63	54226	21	578	372 351
hsa-miR-5000-5p	chr8_42924697_42940539_+	302	-33.36	151	-21.97	230684	22	3930	882 3146
hsa-miR-551b-5p	chr11_85685750_85742653_-	302	-31.62	151	-17.22	69434	22	1838	391 1037
hsa-miR-558	chr8_37727937_37735069_-	302	-29.17	151	-15.53	68301	19	3361	1524 2157
hsa-miR-6762-3p	chr8_42924697_42940539_+	302	-44.89	152	-27.76	268626	23	3930	2129 68
hsa-miR-6764-5p	chr13_52971366_52972329_-	302	-49.35	152	-24.96	268916	22	963	769 812
hsa-miR-6791-3p	chr13_52971366_52972329_-	302	-45.87	151	-24.71	275626	21	963	210 756
hsa-miR-6875-3p	chrX_23739997_23754133_-	302	-38.73	152	-22.93	296216	22	568	174 517
hsa-miR-6876-3p	chr14_45587230_45599993_-	302	-32.59	151	-18.45	296367	24	502	22 470
hsa-miR-6877-3p	chr20_47570092_47592736_+	302	-38.2	152	-20.11	296638	21	1355	204 1168
hsa-miR-6878-5p	chr1_21071236_21107033_-	302	-41.69	151	-21.73	296708	23	4950	844 4453
hsa-miR-6881-3p	chr8_42924697_42940539_+	302	-30.46	151	-17.3	297662	22	3930	268 477
hsa-miR-6893-5p	chr22_38933596_38964294_-	302	-37.84	152	-19.13	300424	21	1432	1044 906
hsa-miR-762	chr4_110412482_110437796_+	302	-60.28	151	-31.14	91937	22	961	136 154
hsa-miR-21-3p	chrX_134679347_134686071_+	301	-37.67	151	-20.74	3780	21	870	638 308
hsa-miR-2682-5p	chr5_133533466_133541822_-	301	-42.57	151	-24.66	124639	23	1132	175 657
hsa-miR-3143	chr11_85685750_85742653_-	301	-16.48	151	-8.87	130678	25	1838	1350 398
hsa-miR-412-3p	chr12_90003713_90029028_-	301	-39.7	151	-20.75	49311	23	2036	19 459
hsa-miR-4419b	chr22_38933596_38964294_-	301	-40.23	151	-22.87	185866	18	1432	916 1054
hsa-miR-4666a-5p	chr10_70404454_70406762_+	301	-22.8	151	-11.88	199970	21	2308	1344 302
hsa-miR-4676-3p	chr2_61710091_61717911_-	301	-35.5	151	-20.82	202207	22	925	309 147
hsa-miR-519e-5p	chr12_90003713_90029028_-	301	-29.52	151	-16.78	55411	22	2036	844 215
hsa-miR-526b-5p	chr5_70798425_70808255_+	301	-42.98	151	-26.59	56448	23	2399	1919 1482
hsa-miR-548az-5p	chr22_38933596_38964294_-	301	-22.1	151	-12.31	253576	22	1432	748 1260
hsa-miR-553	chr16_19627435_19693712_+	301	-33.75	151	-17.77	67257	21	1864	1033 891
hsa-miR-5571-5p	chr3_123649948_123667979_-	301	-27.29	151	-14.88	238085	21	1426	987 1399
hsa-miR-5584-3p	chr1_171492359_171506612_+	301	-29.49	151	-15.49	241073	22	1671	881 709
hsa-miR-6739-5p	chr8_37727937_37735069_-	301	-33.42	151	-17.59	263013	22	3361	3039 306
hsa-miR-6808-3p	chr2_191520702_191537878_+	301	-34.02	151	-17.33	279793	21	1300	508 978
hsa-miR-7160-5p	chr1_21071236_21107033_-	301	-43.83	151	-22.12	305858	21	4950	2676 2833
hsa-miR-876-5p	chr2_95814629_95819004_-	301	-30.74	151	-17.51	96069	22	1606	1576 1267
hsa-miR-93-3p	chr10_70404454_70406762_+	301	-30.04	151	-15.18	7576	22	2308	1766 1981
hsa-miR-150-3p	chr11_85685750_85742653_-	300	-53.22	150	-31.52	28808	22	1838	357 1809
hsa-miR-3074-5p	chr1_171492359_171506612_+	300	-41.22	150	-23.17	132981	21	1671	774 1194
hsa-miR-3157-5p	chr7_128845043_128846428_+	300	-44.97	150	-26.7	133801	22	727	205 291
hsa-miR-3158-3p	chr2_95814629_95819004_-	300	-37.14	150	-18.57	134133	22	1606	765 933
hsa-miR-541-5p	chrX_139865339_139866824_+	300	-22.14	150	-11.07	95403	25	1178	810 936
hsa-miR-607	chr4_148775826_148803083_+	300	-15.14	150	-7.65	76688	21	1484	46 1150
hsa-miR-607	chr4_148778703_148803083_+	300	-15.14	150	-7.65	76689	21	1484	46 1150
hsa-miR-6779-5p	chrX_139865339_139866824_+	300	-50.44	150	-29.45	272669	21	1178	649 677
hsa-miR-889-5p	chr12_90003713_90029028_-	300	-40.75	150	-21.53	95549	22	2036	567 581
hsa-miR-619-5p	chr5_133533466_133541822_-	196	-44.58	196	-44.58	78645	22	1132	463
hsa-miR-6873-3p	chr1_171492359_171506612_+	193	-34.46	193	-34.46	295607	23	1671	761
hsa-miR-1255b-2-3p	chr8_42924697_42940539_+	188	-32.61	188	-32.61	117102	22	3930	3050
hsa-miR-619-5p	chr16_19627435_19693712_+	188	-37.02	188	-37.02	78603	22	1864	480
hsa-miR-3662	chr3_110830876_110845182_+	186	-17.43	186	-17.43	158906	24	909	790
hsa-miR-1273f	chr22_38933596_38964294_-	185	-37.28	185	-37.28	235276	19	1432	884
hsa-miR-340-5p	chr3_17051165_17056403_+	184	-20.78	184	-20.78	41422	22	2691	964
hsa-miR-376b-5p	chr6_13639794_13644961_-	183	-23.09	183	-23.09	49740	22	598	538
hsa-miR-376c-5p	chr6_13639794_13644961_-	183	-24.36	183	-24.36	37662	21	598	539
hsa-miR-1285-3p	chr14_80963811_80997230_-	180	-35.42	180	-35.42	107269	22	508	84
hsa-miR-2681-3p	chr19_58904342_58904854_+	180	-24.67	180	-24.67	124484	22	339	102
hsa-miR-3127-3p	chr1_21071236_21107033_-	180	-32.45	180	-32.45	127616	22	4950	261
hsa-miR-3139	chr8_37727937_37735069_-	180	-34.2	180	-34.2	129911	23	3361	2832
hsa-miR-5094	chr10_70404454_70406762_+	180	-26.71	180	-26.71	234984	22	2308	1849
hsa-miR-548o-3p	chr2_197755551_197763093_-	179	-20.04	179	-20.04	113264	22	366	135
hsa-miR-6773-5p	chrX_130883333_130928494_-	179	-36.07	179	-36.07	271203	23	1096	26
hsa-miR-298	chr4_110412482_110437796_+	178	-32.96	178	-32.96	93645	24	961	124
hsa-miR-3662	chr1_21071236_21107033_-	178	-22.35	178	-22.35	158848	24	4950	3212
hsa-miR-3675-5p	chr10_70404454_70406762_+	178	-30.22	178	-30.22	160564	23	2308	725
hsa-miR-556-3p	chrX_134679347_134686071_+	178	-20.3	178	-20.3	68074	22	870	760
hsa-miR-1254	chr12_48477373_48491907_-	177	-27.87	177	-27.87	111529	24	679	125
hsa-miR-26b-3p	chr2_207144263_207162097_+	177	-19.52	177	-19.52	5295	22	437	282
hsa-miR-3180-5p	chr5_138160218_138163407_+	177	-29.58	177	-29.58	137694	25	474	319
hsa-miR-6514-3p	chr11_85685750_85742653_-	177	-24.88	177	-24.88	257070	21	1838	850
hsa-miR-6875-3p	chr1_235993525_235996967_-	177	-34.38	177	-34.38	296101	22	289	176
hsa-miR-17-3p	chr3_71090478_71102924_-	176	-27.6	176	-27.6	2386	22	587	422
hsa-miR-203b-3p	chr16_66971939_66973261_+	176	-23.2	176	-23.2	208901	23	347	233
hsa-miR-2682-3p	chr5_179743340_179763577_-	176	-25.46	176	-25.46	124765	22	1158	589
hsa-miR-4656	chr3_71090478_71102924_-	176	-38.34	176	-38.34	197830	23	587	322
hsa-miR-4680-5p	chr2_43798845_43802166_-	176	-27.86	176	-27.86	202815	23	1027	491
hsa-miR-4695-5p	chr16_11114049_11154879_+	176	-36.41	176	-36.41	205848	22	813	191
hsa-miR-541-5p	chr8_61484604_61504528_+	176	-34.47	176	-34.47	95387	25	356	58
hsa-miR-548a-3p	chr2_197755551_197763093_-	176	-19.75	176	-19.75	72760	22	366	135
hsa-miR-5689	chr22_38933596_38964294_-	176	-38.53	176	-38.53	245158	22	1432	941
hsa-miR-603	chr10_70404454_70406762_+	176	-18.59	176	-18.59	76018	22	2308	2092
hsa-miR-6505-5p	chr3_123649948_123667979_-	176	-26.18	176	-26.18	254799	22	1426	456
hsa-miR-657	chr1_21071236_21107033_-	176	-29.94	176	-29.94	86258	23	4950	4653
hsa-miR-6783-3p	chr12_90003713_90029028_-	176	-22.59	176	-22.59	273669	22	2036	554
hsa-miR-7703	chr12_112513481_112516545_-	176	-34.96	176	-34.96	306726	23	299	246
hsa-miR-7851-3p	chr1_21071236_21107033_-	176	-32	176	-32	309030	22	4950	831
hsa-miR-7851-3p	chr1_21083658_21103243_-	176	-32	176	-32	309031	22	2480	535
hsa-miR-939-5p	chr2_191520702_191537878_+	176	-38.79	176	-38.79	100819	24	1300	813
hsa-miR-1225-3p	chr7_23381682_23391205_-	175	-38.92	175	-38.92	103185	22	802	112
hsa-miR-1273g-3p	chr7_156619298_156629579_-	175	-28.97	175	-28.97	235554	21	371	89
hsa-miR-146a-3p	chr4_110412482_110437796_+	175	-25.61	175	-25.61	28375	22	961	358
hsa-miR-29a-5p	chr1_21071236_21107033_-	175	-18.73	175	-18.73	5860	22	4950	4209
hsa-miR-3929	chr4_77045801_77065626_-	175	-31.37	175	-31.37	168557	23	1097	234
hsa-miR-4691-5p	chr18_45391429_45423180_-	175	-33.24	175	-33.24	204999	23	783	112
hsa-miR-5095	chrX_130883333_130928494_-	175	-34.76	175	-34.76	235213	21	1096	701
hsa-miR-6781-3p	chr18_9931806_9937063_+	175	-30.77	175	-30.77	273199	22	338	247
hsa-miR-98-5p	chr12_30881581_30904067_-	175	-22.43	175	-22.43	8194	22	1362	321
hsa-miR-1282	chr12_105303432_105322472_-	174	-19.1	174	-19.1	115917	20	830	336
hsa-miR-20a-3p	chr4_110412482_110437796_+	174	-25.62	174	-25.62	3487	22	961	883
hsa-miR-2115-5p	chr9_4286037_4286523_-	174	-27.33	174	-27.33	123089	22	486	442
hsa-miR-3529-5p	chr11_33307958_33350179_+	174	-25.46	174	-25.46	210587	22	1223	7
hsa-miR-3692-5p	chr12_48477373_48491907_-	174	-33.42	174	-33.42	163745	24	679	108
hsa-miR-4762-3p	chr7_155457868_155473602_+	174	-26.67	174	-26.67	221279	22	524	342
hsa-miR-5187-3p	chr3_123649948_123667979_-	174	-21.64	174	-21.64	236011	21	1426	839
hsa-miR-524-3p	chr3_47777523_47787483_-	174	-29.38	174	-29.38	58627	21	261	17
hsa-miR-548e-5p	chr18_45391429_45423180_-	174	-20.01	174	-20.01	106667	22	783	490
hsa-miR-561-3p	chr8_42924697_42940539_+	174	-20.73	174	-20.73	68668	22	3930	226
hsa-miR-6511b-5p	chr5_179743340_179763577_-	174	-33.57	174	-33.57	258233	24	1158	611
hsa-miR-6832-3p	chr4_77045801_77065626_-	174	-28.04	174	-28.04	285677	20	1097	374
hsa-miR-6833-3p	chr5_70798425_70808255_+	174	-26.08	174	-26.08	285930	21	2399	409
hsa-miR-1229-5p	chr13_48651288_48664554_-	173	-36.09	173	-36.09	103970	24	674	382
hsa-miR-1249-5p	chr3_171944660_171969331_+	173	-32.31	173	-32.31	110719	24	603	165
hsa-miR-1273f	chr7_32582752_32599076_+	173	-24.22	173	-24.22	235313	19	1122	851
hsa-miR-3675-5p	chr10_95140975_95148911_-	173	-29.9	173	-29.9	160565	23	420	55
hsa-miR-4679	chr5_70798425_70808255_+	173	-23.16	173	-23.16	202726	22	2399	113
hsa-miR-5009-5p	chr12_90003713_90029028_-	173	-23.3	173	-23.3	233043	24	2036	1323
hsa-miR-518c-3p	chr5_138160218_138163407_+	173	-22.19	173	-22.19	58394	23	474	294
hsa-miR-6507-3p	chr8_37727937_37735069_-	173	-19.94	173	-19.94	255449	22	3361	507
hsa-miR-650	chr13_52971366_52972329_-	173	-27.59	173	-27.59	83476	21	963	711
hsa-miR-6511b-3p	chr8_37727937_37735069_-	173	-32.76	173	-32.76	258377	23	3361	2926
hsa-miR-6735-5p	chr8_37727937_37735069_-	173	-31.07	173	-31.07	262037	25	3361	1661
hsa-miR-6828-3p	chr5_133533466_133541822_-	173	-25.89	173	-25.89	284703	20	1132	550
hsa-miR-6847-5p	chr9_74481714_74489999_-	173	-23.12	173	-23.12	289255	23	858	564
hsa-miR-1273g-3p	chr1_21071236_21107033_-	172	-30.36	172	-30.36	235464	21	4950	794
hsa-miR-1273g-3p	chr1_21083658_21103243_-	172	-30.36	172	-30.36	235465	21	2480	498
hsa-miR-141-5p	chr15_89656955_89698765_+	172	-26.05	172	-26.05	24433	22	644	343
hsa-miR-145-5p	chr4_103644027_103651893_-	172	-28.33	172	-28.33	25446	23	372	36
hsa-miR-146b-5p	chr2_61710091_61717911_-	172	-24.12	172	-24.12	52269	22	925	448
hsa-miR-224-3p	chr5_142264862_142311690_+	172	-18.3	172	-18.3	19965	23	723	504
hsa-miR-3119	chr1_171492359_171506612_+	172	-18.98	172	-18.98	125905	20	1671	225
hsa-miR-3156-5p	chr7_32582752_32599076_+	172	-25.14	172	-25.14	133565	22	1122	436
hsa-miR-3174	chr18_45391429_45423180_-	172	-22.4	172	-22.4	136801	23	783	626
hsa-miR-3690	chr16_19627435_19693712_+	172	-25.85	172	-25.85	163393	23	1864	1299
hsa-miR-370-3p	chr11_85685750_85742653_-	172	-33.37	172	-33.37	38202	22	1838	947
hsa-miR-3916	chr4_149356255_149358014_-	172	-27.67	172	-27.67	165994	26	1759	1511
hsa-miR-4422	chr11_85685750_85742653_-	172	-21.38	172	-21.38	172890	21	1838	685
hsa-miR-4700-3p	chr7_135262543_135277940_+	172	-27.4	172	-27.4	207002	26	1182	986
hsa-miR-4712-5p	chr10_52193235_52350007_-	172	-26.26	172	-26.26	209363	22	606	523
hsa-miR-4793-3p	chr19_58904342_58904854_+	172	-30.13	172	-30.13	227940	23	339	31
hsa-miR-544a	chr2_207144263_207162097_+	172	-15.09	172	-15.09	66173	22	437	134
hsa-miR-548o-3p	chr8_42924697_42940539_+	172	-15.6	172	-15.6	113320	22	3930	3194
hsa-miR-580-3p	chr4_149356255_149358014_-	172	-20.93	172	-20.93	71688	22	1759	1254
hsa-miR-6503-5p	chr4_110412482_110437796_+	172	-23.33	172	-23.33	254319	23	961	462
hsa-miR-6866-5p	chr20_62407030_62422143_-	172	-22.35	172	-22.35	293833	23	1255	659
hsa-miR-758-3p	chr9_74481714_74489999_-	172	-29.5	172	-29.5	87589	22	858	777
hsa-miR-1255b-2-3p	chr16_67644726_67646024_+	171	-25.78	171	-25.78	117036	22	961	726
hsa-miR-15a-5p	chrX_134679347_134686071_+	171	-16.22	171	-16.22	1828	22	870	576
hsa-miR-185-3p	chr5_179743340_179763577_-	171	-30.61	171	-30.61	29483	22	1158	473
hsa-miR-18a-3p	chr8_37727937_37735069_-	171	-27.45	171	-27.45	2665	23	3361	955
hsa-miR-199a-3p	chr7_135262543_135277940_+	171	-26.77	171	-26.77	11436	22	1182	921
hsa-miR-199b-3p	chr7_135262543_135277940_+	171	-26.77	171	-26.77	15950	22	1182	921
hsa-miR-211-3p	chr15_62312677_62336454_-	171	-29.3	171	-29.3	17112	21	584	158
hsa-miR-2115-5p	chr8_68930080_68942893_+	171	-25.83	171	-25.83	123082	22	564	437
hsa-miR-216a-3p	chr3_17051165_17056403_+	171	-22.84	171	-22.84	18242	22	2691	2388
hsa-miR-219a-1-3p	chr10_70404454_70406762_+	171	-25.79	171	-25.79	18922	22	2308	712
hsa-miR-3614-5p	chr7_32582752_32599076_+	171	-30.56	171	-30.56	154671	23	1122	787
hsa-miR-4459	chrX_130883333_130928494_-	171	-32.3	171	-32.3	179093	22	1096	254
hsa-miR-4463	chr3_123649948_123667979_-	171	-30.52	171	-30.52	179769	17	1426	276
hsa-miR-4502	chr5_36984777_36986403_+	171	-21.73	171	-21.73	186377	22	1626	125
hsa-miR-4677-5p	chr8_68930080_68942893_+	171	-22.64	171	-22.64	202382	22	564	311
hsa-miR-4712-5p	chr2_95814629_95819004_-	171	-23.35	171	-23.35	209407	22	1606	1565
hsa-miR-4748	chr6_47251673_47254331_-	171	-26.75	171	-26.75	217857	21	1147	769
hsa-miR-4795-5p	chr16_19627435_19693712_+	171	-16.65	171	-16.65	228175	21	1864	989
hsa-miR-499a-5p	chr5_36984777_36986403_+	171	-21.72	171	-21.72	62059	21	1626	254
hsa-miR-5011-5p	chr4_149356255_149358014_-	171	-19.64	171	-19.64	233582	21	1759	309
hsa-miR-501-3p	chr22_46096161_46136418_+	171	-25.98	171	-25.98	62647	22	782	56
hsa-miR-5193	chr1_235993525_235996967_-	171	-27.03	171	-27.03	236809	22	289	183
hsa-miR-519d-5p	chr7_3658711_3681737_+	171	-26.29	171	-26.29	59024	25	415	84
hsa-miR-520d-3p	chr2_109945679_109964405_+	171	-25.99	171	-25.99	59460	22	276	199
hsa-miR-548d-3p	chr7_127965870_127976096_-	171	-18.14	171	-18.14	84268	22	590	108
hsa-miR-584-5p	chr9_14146687_14179779_-	171	-18.53	171	-18.53	72335	22	363	164
hsa-miR-6501-3p	chrX_130883333_130928494_-	171	-21.7	171	-21.7	254001	23	1096	16
hsa-miR-6509-3p	chr2_95814629_95819004_-	171	-25.02	171	-25.02	255889	22	1606	286
hsa-miR-6748-5p	chr7_23381682_23391205_-	171	-28.56	171	-28.56	265079	22	802	714
hsa-miR-6783-3p	chr20_47570092_47592736_+	171	-28.38	171	-28.38	273702	22	1355	236
hsa-miR-6817-5p	chr13_48651288_48664554_-	171	-27.78	171	-27.78	281846	24	674	522
hsa-miR-7151-3p	chr1_21205815_21231464_-	171	-22.66	171	-22.66	303542	21	1070	401
hsa-miR-921	chr2_207144263_207162097_+	171	-23.47	171	-23.47	99479	25	437	193
hsa-miR-943	chr3_123649948_123667979_-	171	-29.42	171	-29.42	101567	21	1426	339
hsa-miR-1273f	chr9_4286037_4286523_-	170	-27.05	170	-27.05	235329	19	486	261
hsa-miR-127-5p	chr5_138160218_138163407_+	170	-27.93	170	-27.93	27284	22	474	282
hsa-miR-1292-5p	chr1_201821231_201828122_+	170	-34.08	170	-34.08	116391	25	954	88
hsa-miR-1293	chr2_95814629_95819004_-	170	-28.93	170	-28.93	108269	22	1606	426
hsa-miR-20b-3p	chr3_71090478_71102924_-	170	-28.41	170	-28.41	47160	22	587	422
hsa-miR-2113	chr20_47570092_47592736_+	170	-20.9	170	-20.9	92654	21	1355	96
hsa-miR-211-3p	chr8_37727937_37735069_-	170	-33.34	170	-33.34	17183	21	3361	927
hsa-miR-224-3p	chr9_115024714_115060196_-	170	-20.09	170	-20.09	19994	23	567	192
hsa-miR-22-5p	chr6_131247744_131277639_-	170	-21.46	170	-21.46	3867	22	824	323
hsa-miR-2355-3p	chr14_55168779_55169298_+	170	-23.16	170	-23.16	149114	22	519	408
hsa-miR-3137	chr1_21071236_21107033_-	170	-31.45	170	-31.45	129568	24	4950	658
hsa-miR-3137	chr1_21083658_21103243_-	170	-31.45	170	-31.45	129569	24	2480	362
hsa-miR-3148	chr3_171944660_171969331_+	170	-22.32	170	-22.32	131947	22	603	264
hsa-miR-3158-3p	chr8_68930080_68942893_+	170	-26.92	170	-26.92	134184	22	564	440
hsa-miR-3194-5p	chr16_19627435_19693712_+	170	-32.77	170	-32.77	140823	21	1864	335
hsa-miR-3607-5p	chr16_67644726_67646024_+	170	-20.28	170	-20.28	153636	22	961	844
hsa-miR-3691-3p	chr8_37727937_37735069_-	170	-27.55	170	-27.55	163705	22	3361	1966
hsa-miR-378f	chr4_149356255_149358014_-	170	-25.8	170	-25.8	172582	20	1759	1071
hsa-miR-3945	chr11_33307958_33350179_+	170	-25.37	170	-25.37	170571	23	1223	689
hsa-miR-4453	chr13_46090277_46099186_+	170	-23.53	170	-23.53	178267	20	421	293
hsa-miR-4732-5p	chr12_70149163_70150443_+	170	-24.43	170	-24.43	214132	23	535	288
hsa-miR-4743-3p	chr13_52971366_52972329_-	170	-20.32	170	-20.32	216578	21	963	506
hsa-miR-4763-3p	chr16_19627435_19693712_+	170	-36.41	170	-36.41	221465	24	1864	237
hsa-miR-4763-3p	chr19_19756682_19757156_-	170	-36.71	170	-36.71	221473	24	255	13
hsa-miR-4802-3p	chr8_42924697_42940539_+	170	-16.42	170	-16.42	229952	23	3930	1189
hsa-miR-489-3p	chrX_130883333_130928494_-	170	-22.11	170	-22.11	51481	22	1096	318
hsa-miR-518e-3p	chr5_36953719_36976504_+	170	-23.76	170	-23.76	60350	21	1574	1531
hsa-miR-5196-3p	chr6_47251673_47254331_-	170	-29.49	170	-29.49	237499	21	1147	380
hsa-miR-541-3p	chr8_30643726_30657271_-	170	-30.36	170	-30.36	95506	22	852	601
hsa-miR-548ar-3p	chr2_197755551_197763093_-	170	-18.09	170	-18.09	238924	21	366	135
hsa-miR-5572	chrX_23739997_23754133_-	170	-26.93	170	-26.93	238510	21	568	50
hsa-miR-647	chr1_201821231_201828122_+	170	-26.12	170	-26.12	83085	21	954	167
hsa-miR-6516-3p	chr5_36953719_36976504_+	170	-20.34	170	-20.34	308132	22	1574	719
hsa-miR-660-5p	chr22_46096161_46136418_+	170	-23.97	170	-23.97	86803	22	782	695
hsa-miR-6776-5p	chr1_21071236_21107033_-	170	-29.77	170	-29.77	271820	19	4950	1515
hsa-miR-6776-5p	chr1_21083658_21103243_-	170	-29.77	170	-29.77	271821	19	2480	1219
hsa-miR-6785-5p	chr16_19627435_19693712_+	170	-29.53	170	-29.53	274047	22	1864	1461
hsa-miR-6856-5p	chr20_47570092_47592736_+	170	-30.7	170	-30.7	291392	24	1355	614
hsa-miR-6862-5p	chr16_19627435_19693712_+	170	-25.78	170	-25.78	292957	22	1864	174
hsa-miR-6876-3p	chr10_52193235_52350007_-	170	-24.56	170	-24.56	296349	24	606	60
hsa-miR-6883-5p	chr16_19627435_19693712_+	170	-29.59	170	-29.59	297959	22	1864	1459
hsa-miR-7107-3p	chr3_197592293_197602646_+	170	-26.75	170	-26.75	301528	27	615	238
hsa-miR-7158-3p	chrX_134679347_134686071_+	170	-19.05	170	-19.05	305364	21	870	466
hsa-miR-7160-5p	chr16_66971939_66973261_+	170	-31.51	170	-31.51	305891	21	347	286
hsa-miR-769-5p	chr1_21071236_21107033_-	170	-22.94	170	-22.94	91138	22	4950	3800
hsa-miR-103a-3p	chr3_17051165_17056403_+	169	-26.25	169	-26.25	9702	23	2691	530
hsa-miR-107	chr3_17051165_17056403_+	169	-24.57	169	-24.57	10312	23	2691	530
hsa-miR-1255b-2-3p	chr18_45391429_45423180_-	169	-21.84	169	-21.84	117037	22	783	151
hsa-miR-1290	chr2_191520702_191537878_+	169	-17.08	169	-17.08	107895	19	1300	660
hsa-miR-138-1-3p	chr1_21071236_21107033_-	169	-27.12	169	-27.12	28064	22	4950	2814
hsa-miR-144-3p	chr1_201821231_201828122_+	169	-18.05	169	-18.05	25257	20	954	660
hsa-miR-1537-5p	chr2_43798845_43802166_-	169	-13.87	169	-13.87	119245	22	1027	614
hsa-miR-205-5p	chr7_127965870_127976096_-	169	-24.94	169	-24.94	16558	22	590	367
hsa-miR-214-3p	chr7_23381682_23391205_-	169	-28.74	169	-28.74	17785	22	802	184
hsa-miR-3064-5p	chr6_47251673_47254331_-	169	-32.47	169	-32.47	215295	21	1147	12
hsa-miR-3139	chr9_115024714_115060196_-	169	-29.51	169	-29.51	129916	23	567	1
hsa-miR-3616-3p	chr9_4286037_4286523_-	169	-27.18	169	-27.18	155175	23	486	268
hsa-miR-3692-3p	chr6_47251673_47254331_-	169	-20.3	169	-20.3	163933	24	1147	1052
hsa-miR-4649-5p	chr9_4286037_4286523_-	169	-37.41	169	-37.41	196411	24	486	200
hsa-miR-4659b-3p	chr1_47834140_47840965_+	169	-24.01	169	-24.01	199112	22	474	165
hsa-miR-4686	chr3_71090478_71102924_-	169	-19.13	169	-19.13	203930	23	587	41
hsa-miR-4686	chrX_130883333_130928494_-	169	-19.06	169	-19.06	203981	23	1096	590
hsa-miR-4706	chr7_2477438_2483381_+	169	-32.46	169	-32.46	207984	25	117	77
hsa-miR-4726-5p	chr9_4286037_4286523_-	169	-39.95	169	-39.95	213003	23	486	197
hsa-miR-4782-5p	chr7_127965870_127976096_-	169	-18.12	169	-18.12	225300	22	590	480
hsa-miR-5047	chr3_171944660_171969331_+	169	-24.03	169	-24.03	233817	21	603	449
hsa-miR-5088-5p	chr15_89656955_89698765_+	169	-26.97	169	-26.97	234029	24	644	431
hsa-miR-5088-5p	chr3_71090478_71102924_-	169	-32.21	169	-32.21	234064	24	587	63
hsa-miR-556-5p	chr11_103182606_103194718_+	169	-15.39	169	-15.39	67846	22	546	71
hsa-miR-563	chr2_95814629_95819004_-	169	-18.47	169	-18.47	68863	19	1606	406
hsa-miR-6086	chr3_71090478_71102924_-	169	-33.32	169	-33.32	250656	20	587	351
hsa-miR-6124	chr7_156619298_156629579_-	169	-23.56	169	-23.56	251292	20	371	309
hsa-miR-632	chr5_142264862_142311690_+	169	-26.34	169	-26.34	81209	19	723	92
hsa-miR-637	chr11_33307958_33350179_+	169	-32.89	169	-32.89	81755	24	1223	348
hsa-miR-650	chr1_21205815_21231464_-	169	-32.84	169	-32.84	83454	21	1070	427
hsa-miR-6769a-3p	chr11_85685750_85742653_-	169	-24.73	169	-24.73	270246	21	1838	307
hsa-miR-6809-3p	chr6_131247744_131277639_-	169	-26.59	169	-26.59	280075	21	824	520
hsa-miR-6873-3p	chr1_47834140_47840965_+	169	-22.86	169	-22.86	295614	23	474	343
hsa-miR-6874-5p	chr4_110412482_110437796_+	169	-31.23	169	-31.23	295799	23	961	137
hsa-miR-6882-3p	chr22_38933596_38964294_-	169	-29.98	169	-29.98	297862	24	1432	239
hsa-miR-7107-3p	chr6_13639794_13644961_-	169	-34.71	169	-34.71	301548	27	598	151
hsa-miR-7111-3p	chr7_127965870_127976096_-	169	-23.07	169	-23.07	302526	22	590	41
hsa-miR-8068	chr10_70404454_70406762_+	169	-16.41	169	-16.41	312576	22	2308	1
hsa-miR-8073	chr20_62407030_62422143_-	169	-33.33	169	-33.33	313231	22	1255	202
hsa-miR-892a	chr9_134312006_134314448_+	169	-21.97	169	-21.97	94172	21	176	69
hsa-miR-122-5p	chr6_47251673_47254331_-	168	-21.81	168	-21.81	21925	22	1147	527
hsa-miR-1244	chr1_171492359_171506612_+	168	-19.64	168	-19.64	109923	26	1671	1617
hsa-miR-1249-5p	chr1_21083658_21103243_-	168	-34.14	168	-34.14	110659	24	2480	1162
hsa-miR-1305	chr5_36953719_36976504_+	168	-18	168	-18	109516	22	1574	300
hsa-miR-1305	chr8_37727937_37735069_-	168	-24.36	168	-24.36	109537	22	3361	3129
hsa-miR-138-5p	chr7_3658711_3681737_+	168	-24.02	168	-24.02	24010	23	415	332
hsa-miR-142-5p	chr16_19627435_19693712_+	168	-13.35	168	-13.35	24679	21	1864	1668
hsa-miR-143-5p	chr1_21083658_21103243_-	168	-27.76	168	-27.76	24893	22	2480	1212
hsa-miR-146a-5p	chr2_61710091_61717911_-	168	-23.37	168	-23.37	28235	22	925	448
hsa-miR-149-5p	chr1_21205815_21231464_-	168	-23.34	168	-23.34	28432	23	1070	213
hsa-miR-186-3p	chr8_42924697_42940539_+	168	-18.35	168	-18.35	29750	22	3930	228
hsa-miR-193b-3p	chr11_33307958_33350179_+	168	-25.62	168	-25.62	54061	22	1223	1027
hsa-miR-19b-2-5p	chr3_72890195_72893574_-	168	-12.1	168	-12.1	3241	22	343	150
hsa-miR-203b-3p	chrX_130883333_130928494_-	168	-22.53	168	-22.53	208983	23	1096	320
hsa-miR-2054	chr2_43798845_43802166_-	168	-10.46	168	-10.46	122539	23	1027	945
hsa-miR-2115-3p	chr1_201821231_201828122_+	168	-25.76	168	-25.76	123101	22	954	435
hsa-miR-212-5p	chr8_37727937_37735069_-	168	-24.72	168	-24.72	17305	23	3361	605
hsa-miR-24-3p	chr14_80963811_80997230_-	168	-28.23	168	-28.23	4423	22	508	32
hsa-miR-301a-5p	chr16_66971939_66973261_+	168	-24.92	168	-24.92	34075	22	347	219
hsa-miR-3121-3p	chr7_74119495_74133260_+	168	-18.32	168	-18.32	126492	22	473	331
hsa-miR-3136-5p	chr11_103182606_103194718_+	168	-20.12	168	-20.12	129212	23	546	310
hsa-miR-3152-5p	chr18_9931806_9937063_+	168	-21.62	168	-21.62	132655	22	338	252
hsa-miR-3156-5p	chr8_37727937_37735069_-	168	-26.17	168	-26.17	133571	22	3361	3019
hsa-miR-3162-5p	chr8_37727937_37735069_-	168	-31.13	168	-31.13	134791	23	3361	1606
hsa-miR-3173-3p	chr1_21083658_21103243_-	168	-24.02	168	-24.02	136279	22	2480	1768
hsa-miR-3192-5p	chr1_21071236_21107033_-	168	-31.82	168	-31.82	140426	23	4950	825
hsa-miR-3192-5p	chr1_21083658_21103243_-	168	-31.82	168	-31.82	140427	23	2480	529
hsa-miR-34a-5p	chr5_179743340_179763577_-	168	-31.65	168	-31.65	13989	22	1158	1011
hsa-miR-362-3p	chr9_115024714_115060196_-	168	-18.2	168	-18.2	35854	22	567	62
hsa-miR-3922-3p	chr5_36984777_36986403_+	168	-26.71	168	-26.71	167101	22	1626	97
hsa-miR-3978	chr22_46096161_46136418_+	168	-33.54	168	-33.54	193309	24	782	63
hsa-miR-4308	chr7_135262543_135277940_+	168	-26.7	168	-26.7	144904	18	1182	892
hsa-miR-433-3p	chr7_23381682_23391205_-	168	-24.06	168	-24.06	48285	22	802	612
hsa-miR-4474-3p	chr18_74561481_74567157_+	168	-22.29	168	-22.29	181576	22	308	128
hsa-miR-4659a-5p	chrX_134679347_134686071_+	168	-15.35	168	-15.35	198248	22	870	588
hsa-miR-4663	chr20_47570092_47592736_+	168	-25.86	168	-25.86	199282	24	1355	1047
hsa-miR-4682	chr5_36984777_36986403_+	168	-27.35	168	-27.35	203213	23	1626	161
hsa-miR-4691-3p	chr9_114289547_114296633_+	168	-21.73	168	-21.73	205189	23	1062	349
hsa-miR-4695-3p	chr8_37727937_37735069_-	168	-23.64	168	-23.64	206039	22	3361	614
hsa-miR-4738-3p	chr9_114289547_114296633_+	168	-24.97	168	-24.97	215681	22	1062	962
hsa-miR-4778-3p	chr13_48827943_48835457_+	168	-16.37	168	-16.37	224385	22	781	242
hsa-miR-4778-3p	chr2_61710091_61717911_-	168	-14.75	168	-14.75	224411	22	925	818
hsa-miR-490-3p	chr9_14146687_14179779_-	168	-22.3	168	-22.3	51717	22	363	37
hsa-miR-5008-5p	chr3_17051165_17056403_+	168	-35.96	168	-35.96	232840	22	2691	1908
hsa-miR-513b-5p	chr3_197592293_197602646_+	168	-19.47	168	-19.47	117918	22	615	294
hsa-miR-516a-3p	chr7_74119495_74133260_+	168	-22.14	168	-22.14	61954	18	473	226
hsa-miR-516b-3p	chr7_74119495_74133260_+	168	-22.14	168	-22.14	60124	18	473	226
hsa-miR-518b	chr5_138160218_138163407_+	168	-22.05	168	-22.05	57784	22	474	295
hsa-miR-518c-3p	chr7_44714009_44715748_+	168	-27.78	168	-27.78	58415	23	418	28
hsa-miR-541-3p	chr10_70404454_70406762_+	168	-27.2	168	-27.2	95416	22	2308	2272
hsa-miR-616-5p	chr12_48477373_48491907_-	168	-18.08	168	-18.08	77857	22	679	616
hsa-miR-619-5p	chrX_130883333_130928494_-	168	-38.74	168	-38.74	78687	22	1096	707
hsa-miR-627-3p	chr1_21071236_21107033_-	168	-17.1	168	-17.1	80036	20	4950	2153
hsa-miR-627-3p	chr1_21083658_21103243_-	168	-17.1	168	-17.1	80037	20	2480	1857
hsa-miR-657	chr10_52193235_52350007_-	168	-25.71	168	-25.71	86265	23	606	435
hsa-miR-6776-3p	chr5_133533466_133541822_-	168	-26.1	168	-26.1	272015	23	1132	809
hsa-miR-6791-5p	chr2_109945679_109964405_+	168	-36.36	168	-36.36	275522	22	276	189
hsa-miR-6829-5p	chr7_23381682_23391205_-	168	-32.23	168	-32.23	284843	20	802	86
hsa-miR-6844	chr3_123649948_123667979_-	168	-13.61	168	-13.61	288593	21	1426	1215
hsa-miR-6873-3p	chr3_197592293_197602646_+	168	-23.4	168	-23.4	295672	23	615	221
hsa-miR-6876-3p	chr15_89656955_89698765_+	168	-21.38	168	-21.38	296371	24	644	323
hsa-miR-6882-3p	chr20_62407030_62422143_-	168	-28.87	168	-28.87	297859	24	1255	89
hsa-miR-7162-3p	chr11_85685750_85742653_-	168	-26.98	168	-26.98	306236	19	1838	945
hsa-miR-7-2-3p	chr7_128845043_128846428_+	168	-19.43	168	-19.43	13387	22	727	615
hsa-miR-761	chr4_149356255_149358014_-	168	-25.59	168	-25.59	92794	22	1759	605
hsa-miR-877-3p	chr1_235993525_235996967_-	168	-29.77	168	-29.77	97363	21	289	181
hsa-miR-93-3p	chr3_71090478_71102924_-	168	-24.38	168	-24.38	7632	22	587	70
hsa-let-7i-5p	chr20_62559687_62562535_+	167	-28.28	167	-28.28	20554	22	578	25
hsa-miR-106b-5p	chr16_19627435_19693712_+	167	-22.89	167	-22.89	32121	21	1864	487
hsa-miR-106b-5p	chr5_133533466_133541822_-	167	-20.77	167	-20.77	32163	21	1132	470
hsa-miR-1179	chr8_68930080_68942893_+	167	-21.51	167	-21.51	102220	21	564	123
hsa-miR-1233-5p	chr22_38933596_38964294_-	167	-31.05	167	-31.05	104370	22	1432	1054
hsa-miR-1273d	chr1_171492359_171506612_+	167	-25.34	167	-25.34	142619	25	1671	1345
hsa-miR-1273d	chr4_149356255_149358014_-	167	-30.35	167	-30.35	142692	25	1759	300
hsa-miR-1273d	chr8_42924697_42940539_+	167	-27.21	167	-27.21	142722	25	3930	205
hsa-miR-128-3p	chr2_43798845_43802166_-	167	-25.62	167	-25.62	22743	21	1027	222
hsa-miR-1299	chr1_201821231_201828122_+	167	-22.4	167	-22.4	108705	22	954	709
hsa-miR-1538	chr16_19627435_19693712_+	167	-31.4	167	-31.4	119473	23	1864	1422
hsa-miR-204-5p	chr8_37727937_37735069_-	167	-19.54	167	-19.54	16329	22	3361	2301
hsa-miR-216b-5p	chr12_90003713_90029028_-	167	-16.54	167	-16.54	98843	22	2036	1536
hsa-miR-217	chr2_191520702_191537878_+	167	-21.45	167	-21.45	18347	23	1300	75
hsa-miR-2355-5p	chr9_114289547_114296633_+	167	-21.89	167	-21.89	149069	21	1062	429
hsa-miR-30d-5p	chr4_148775826_148803083_+	167	-23.45	167	-23.45	12516	22	1484	1055
hsa-miR-30d-5p	chr4_148778703_148803083_+	167	-23.45	167	-23.45	12517	22	1484	1055
hsa-miR-3120-5p	chr16_28177828_28181230_-	167	-21	167	-21	126062	21	238	123
hsa-miR-3155a	chr3_110830876_110845182_+	167	-30.19	167	-30.19	133408	21	909	344
hsa-miR-3160-3p	chr8_37727937_37735069_-	167	-21.29	167	-21.29	134547	22	3361	3198
hsa-miR-3187-5p	chr16_11114049_11154879_+	167	-27.2	167	-27.2	139236	23	813	331
hsa-miR-329-5p	chr6_131247744_131277639_-	167	-21.81	167	-21.81	48397	23	824	69
hsa-miR-34a-3p	chr9_125932180_125946577_-	167	-17.28	167	-17.28	14139	22	807	543
hsa-miR-3671	chr7_135262543_135277940_+	167	-13.53	167	-13.53	160276	22	1182	875
hsa-miR-3682-3p	chr10_32854485_32873232_+	167	-14.35	167	-14.35	162148	21	803	605
hsa-miR-3689f	chr7_32582752_32599076_+	167	-21.08	167	-21.08	182731	22	1122	216
hsa-miR-3691-3p	chr9_125932180_125946577_-	167	-22.23	167	-22.23	163711	22	807	562
hsa-miR-3912-5p	chr18_45391429_45423180_-	167	-18.08	167	-18.08	165227	21	783	761
hsa-miR-3928-5p	chr5_138160218_138163407_+	167	-24.93	167	-24.93	168316	23	474	279
hsa-miR-3936	chr2_61710091_61717911_-	167	-24.72	167	-24.72	169023	22	925	210
hsa-miR-3977	chr1_179089324_179091002_-	167	-18.06	167	-18.06	193128	23	358	167
hsa-miR-409-3p	chr7_140055467_140058585_-	167	-21.45	167	-21.45	49135	22	243	178
hsa-miR-4268	chr1_8716031_8716500_-	167	-29.44	167	-29.44	149215	21	469	265
hsa-miR-4446-5p	chr11_85685750_85742653_-	167	-20.66	167	-20.66	176916	22	1838	820
hsa-miR-4474-3p	chr16_67644726_67646024_+	167	-21.92	167	-21.92	181574	22	961	854
hsa-miR-4495	chr22_46096161_46136418_+	167	-13.58	167	-13.58	185379	21	782	140
hsa-miR-4527	chr1_201821231_201828122_+	167	-24.63	167	-24.63	189835	22	954	924
hsa-miR-4538	chr12_48477373_48491907_-	167	-26.09	167	-26.09	192049	22	679	184
hsa-miR-4653-3p	chr5_14316621_14336836_+	167	-37.83	167	-37.83	197354	23	546	33
hsa-miR-4659b-3p	chr12_1480998_1553916_+	167	-23.45	167	-23.45	199123	22	498	57
hsa-miR-4685-5p	chr7_128845043_128846428_+	167	-32.32	167	-32.32	203707	26	727	478
hsa-miR-4694-5p	chr8_42924697_42940539_+	167	-17.11	167	-17.11	205674	22	3930	3799
hsa-miR-4720-3p	chr11_85685750_85742653_-	167	-16.47	167	-16.47	211442	21	1838	172
hsa-miR-4778-3p	chr18_45391429_45423180_-	167	-21.54	167	-21.54	224397	22	783	92
hsa-miR-4784	chr16_19627435_19693712_+	167	-28.12	167	-28.12	225735	20	1864	1804
hsa-miR-502-3p	chr22_46096161_46136418_+	167	-21.32	167	-21.32	62891	22	782	56
hsa-miR-5087	chr1_21071236_21107033_-	167	-22.45	167	-22.45	233878	23	4950	663
hsa-miR-5087	chr1_21083658_21103243_-	167	-22.45	167	-22.45	233879	23	2480	367
hsa-miR-5095	chr5_133533466_133541822_-	167	-28.53	167	-28.53	235171	21	1132	457
hsa-miR-510-5p	chr3_171944660_171969331_+	167	-26.65	167	-26.65	64969	22	603	115
hsa-miR-518d-3p	chr5_138160218_138163407_+	167	-23.74	167	-23.74	60834	21	474	296
hsa-miR-518f-3p	chr5_138160218_138163407_+	167	-25.38	167	-25.38	57540	21	474	296
hsa-miR-5193	chr7_155457868_155473602_+	167	-27.59	167	-27.59	236895	22	524	441
hsa-miR-5195-3p	chr4_103644027_103651893_-	167	-23.81	167	-23.81	237238	21	372	39
hsa-miR-519c-3p	chr13_48651288_48664554_-	167	-21.07	167	-21.07	56024	22	674	474
hsa-miR-525-3p	chr3_47777523_47787483_-	167	-24.29	167	-24.29	57041	22	261	16
hsa-miR-526b-5p	chr8_42924697_42940539_+	167	-19.63	167	-19.63	56468	23	3930	3059
hsa-miR-544a	chr3_197592293_197602646_+	167	-16.64	167	-16.64	66190	22	615	576
hsa-miR-548al	chr2_207144263_207162097_+	167	-20.71	167	-20.71	184635	22	437	162
hsa-miR-548ar-3p	chr8_42924697_42940539_+	167	-14.68	167	-14.68	238980	21	3930	3194
hsa-miR-548d-5p	chr8_37727937_37735069_-	167	-14.39	167	-14.39	84161	22	3361	271
hsa-miR-548f-5p	chr22_46096161_46136418_+	167	-19.08	167	-19.08	109739	22	782	599
hsa-miR-5591-5p	chr8_37727937_37735069_-	167	-30.13	167	-30.13	243249	21	3361	1526
hsa-miR-567	chr3_17051165_17056403_+	167	-15.06	167	-15.06	69238	23	2691	420
hsa-miR-578	chr9_114289547_114296633_+	167	-21.7	167	-21.7	71233	21	1062	223
hsa-miR-593-5p	chr7_128845043_128846428_+	167	-24.81	167	-24.81	74509	25	727	307
hsa-miR-671-5p	chr20_62407030_62422143_-	167	-27.34	167	-27.34	87775	23	1255	10
hsa-miR-6751-3p	chr7_127965870_127976096_-	167	-28.18	167	-28.18	265926	21	590	280
hsa-miR-6760-3p	chr13_52971366_52972329_-	167	-26.91	167	-26.91	268062	21	963	703
hsa-miR-676-5p	chr12_30881581_30904067_-	167	-24.1	167	-24.1	168014	21	1362	378
hsa-miR-6785-5p	chr20_62407030_62422143_-	167	-28.63	167	-28.63	274069	22	1255	1068
hsa-miR-6791-5p	chr1_21071236_21107033_-	167	-32.14	167	-32.14	275480	22	4950	4615
hsa-miR-6793-5p	chr12_48477373_48491907_-	167	-24.87	167	-24.87	275985	22	679	56
hsa-miR-6806-3p	chr5_179743340_179763577_-	167	-21.86	167	-21.86	279339	22	1158	1050
hsa-miR-6810-3p	chr6_131247744_131277639_-	167	-29.96	167	-29.96	280319	23	824	209
hsa-miR-6830-3p	chr12_90003713_90029028_-	167	-24.42	167	-24.42	285137	23	2036	479
hsa-miR-6830-3p	chr2_45925079_45928663_+	167	-19.97	167	-19.97	285166	23	281	15
hsa-miR-6833-3p	chr5_36953719_36976504_+	167	-21.36	167	-21.36	285928	21	1574	1509
hsa-miR-6845-3p	chr18_45391429_45423180_-	167	-25.78	167	-25.78	288813	21	783	130
hsa-miR-6853-3p	chr20_62407030_62422143_-	167	-26.07	167	-26.07	290783	22	1255	17
hsa-miR-6865-3p	chr12_90003713_90029028_-	167	-21.56	167	-21.56	293677	21	2036	1181
hsa-miR-6871-5p	chr12_1480998_1553916_+	167	-23.09	167	-23.09	295015	22	498	186
hsa-miR-6876-3p	chr13_52971366_52972329_-	167	-18.75	167	-18.75	296366	24	963	474
hsa-miR-6881-3p	chr2_191520702_191537878_+	167	-17.24	167	-17.24	297605	22	1300	417
hsa-miR-6883-5p	chr9_35295692_35313986_+	167	-29.31	167	-29.31	298036	22	641	482
hsa-miR-7113-3p	chr1_235993525_235996967_-	167	-35.69	167	-35.69	302933	23	289	169
hsa-miR-7114-5p	chr1_179089324_179091002_-	167	-29.28	167	-29.28	303050	21	358	44
hsa-miR-7161-3p	chr1_21205815_21231464_-	167	-22.63	167	-22.63	305494	28	1070	701
hsa-miR-758-3p	chr2_191520702_191537878_+	167	-23.21	167	-23.21	87521	22	1300	506
hsa-miR-8063	chr8_42924697_42940539_+	167	-22.55	167	-22.55	312058	22	3930	1104
hsa-miR-873-3p	chr8_37727937_37735069_-	167	-27.06	167	-27.06	98069	22	3361	3192
hsa-miR-891a-3p	chr22_38933596_38964294_-	167	-23.6	167	-23.6	93878	22	1432	944
hsa-miR-922	chr12_105303432_105322472_-	167	-24.31	167	-24.31	99569	23	830	92
hsa-miR-1205	chr1_21071236_21107033_-	166	-25.53	166	-25.53	106022	20	4950	4384
hsa-miR-1285-3p	chrX_130883333_130928494_-	166	-25.4	166	-25.4	107357	22	1096	292
hsa-miR-1293	chr8_37727937_37735069_-	166	-29.37	166	-29.37	108317	22	3361	1594
hsa-miR-152-5p	chr1_21071236_21107033_-	166	-20.38	166	-20.38	25624	23	4950	2539
hsa-miR-152-5p	chr1_21083658_21103243_-	166	-20.38	166	-20.38	25625	23	2480	2243
hsa-miR-1537-5p	chr12_90003713_90029028_-	166	-20.88	166	-20.88	119217	22	2036	405
hsa-miR-208b-3p	chr7_23381682_23391205_-	166	-17.96	166	-17.96	99281	22	802	452
hsa-miR-216a-5p	chr12_112513481_112516545_-	166	-15.84	166	-15.84	18074	22	299	187
hsa-miR-23a-3p	chr3_123649948_123667979_-	166	-23.91	166	-23.91	4211	21	1426	1300
hsa-miR-2467-3p	chr4_149356255_149358014_-	166	-23.04	166	-23.04	226384	22	1759	1517
hsa-miR-3126-3p	chr12_90003713_90029028_-	166	-31.15	166	-31.15	127391	22	2036	1647
hsa-miR-3138	chr9_74481714_74489999_-	166	-27.86	166	-27.86	129801	24	858	32
hsa-miR-3142	chr5_36984777_36986403_+	166	-23.55	166	-23.55	130623	22	1626	683
hsa-miR-3147	chr4_110412482_110437796_+	166	-26.19	166	-26.19	131709	24	961	25
hsa-miR-3156-3p	chr10_70404454_70406762_+	166	-19.81	166	-19.81	133602	21	2308	1541
hsa-miR-3160-5p	chr5_36953719_36976504_+	166	-21.12	166	-21.12	134404	22	1574	1085
hsa-miR-3164	chr2_191520702_191537878_+	166	-18.56	166	-18.56	135101	22	1300	1201
hsa-miR-3194-5p	chr20_62407030_62422143_-	166	-32.02	166	-32.02	140845	21	1255	528
hsa-miR-3689d	chr16_19627435_19693712_+	166	-26.02	166	-26.02	182425	22	1864	219
hsa-miR-371a-5p	chr7_23381682_23391205_-	166	-24.56	166	-24.56	38403	20	802	784
hsa-miR-378a-3p	chr4_149356255_149358014_-	166	-23.03	166	-23.03	40090	22	1759	1069
hsa-miR-378c	chr4_149356255_149358014_-	166	-23.45	166	-23.45	143180	25	1759	1066
hsa-miR-378d	chr4_149356255_149358014_-	166	-23.03	166	-23.03	91696	20	1759	1071
hsa-miR-378i	chr4_149356255_149358014_-	166	-23.03	166	-23.03	191004	21	1759	1070
hsa-miR-3910	chr2_191520702_191537878_+	166	-13.07	166	-13.07	164991	20	1300	366
hsa-miR-4425	chr20_47570092_47592736_+	166	-25.02	166	-25.02	173662	22	1355	1132
hsa-miR-4453	chr19_13135834_13136366_+	166	-25.94	166	-25.94	178284	20	532	191
hsa-miR-4484	chr1_21071236_21107033_-	166	-19.8	166	-19.8	183736	20	4950	2588
hsa-miR-4484	chr1_21083658_21103243_-	166	-19.8	166	-19.8	183737	20	2480	2292
hsa-miR-4502	chr8_37727937_37735069_-	166	-20.91	166	-20.91	186397	22	3361	3310
hsa-miR-4529-5p	chr5_138160218_138163407_+	166	-26.93	166	-26.93	190154	22	474	350
hsa-miR-4533	chr7_135262543_135277940_+	166	-23.66	166	-23.66	190776	22	1182	1089
hsa-miR-4534	chr3_197592293_197602646_+	166	-28.42	166	-28.42	190874	17	615	167
hsa-miR-4538	chr2_61710091_61717911_-	166	-23.13	166	-23.13	192081	22	925	296
hsa-miR-4539	chr12_30881581_30904067_-	166	-28.08	166	-28.08	192170	22	1362	1060
hsa-miR-4647	chr6_47251673_47254331_-	166	-25.29	166	-25.29	196141	23	1147	574
hsa-miR-4662b	chr10_70404454_70406762_+	166	-18.01	166	-18.01	199360	22	2308	888
hsa-miR-4694-3p	chr11_85685750_85742653_-	166	-14.49	166	-14.49	205708	21	1838	1205
hsa-miR-4698	chr13_48827943_48835457_+	166	-18.22	166	-18.22	206451	23	781	728
hsa-miR-4705	chr3_123649948_123667979_-	166	-19.42	166	-19.42	207829	22	1426	1163
hsa-miR-4709-5p	chr8_42924697_42940539_+	166	-19.14	166	-19.14	208602	22	3930	1603
hsa-miR-4724-5p	chr1_21071236_21107033_-	166	-25.61	166	-25.61	212406	23	4950	2806
hsa-miR-4727-5p	chr5_70798425_70808255_+	166	-24.54	166	-24.54	213218	21	2399	1851
hsa-miR-4735-3p	chr13_46090277_46099186_+	166	-15.52	166	-15.52	214867	21	421	20
hsa-miR-4753-5p	chr8_37727937_37735069_-	166	-21.13	166	-21.13	218727	22	3361	522
hsa-miR-4760-3p	chr3_17051165_17056403_+	166	-12.36	166	-12.36	220762	22	2691	2175
hsa-miR-4764-3p	chr1_21205815_21231464_-	166	-20.4	166	-20.4	221680	22	1070	970
hsa-miR-4769-3p	chr6_13639794_13644961_-	166	-22.54	166	-22.54	222736	22	598	151
hsa-miR-4772-3p	chr3_71090478_71102924_-	166	-19.99	166	-19.99	223206	22	587	163
hsa-miR-4773	chr10_32854485_32873232_+	166	-18.66	166	-18.66	223270	22	803	695
hsa-miR-5002-5p	chr2_207144263_207162097_+	166	-20.85	166	-20.85	231117	24	437	70
hsa-miR-504-5p	chr9_4286037_4286523_-	166	-24.88	166	-24.88	63431	22	486	405
hsa-miR-519a-3p	chr11_85685750_85742653_-	166	-17.7	166	-17.7	61504	22	1838	385
hsa-miR-520a-5p	chr18_45391429_45423180_-	166	-20.26	166	-20.26	56159	21	783	613
hsa-miR-548aw	chr7_155457868_155473602_+	166	-17.64	166	-17.64	244093	20	524	156
hsa-miR-548ba	chr9_14146687_14179779_-	166	-18.68	166	-18.68	309869	22	363	39
hsa-miR-5586-5p	chr4_110412482_110437796_+	166	-21.14	166	-21.14	241509	22	961	899
hsa-miR-562	chr12_90003713_90029028_-	166	-18.74	166	-18.74	68709	20	2036	993
hsa-miR-5684	chr22_38933596_38964294_-	166	-31.52	166	-31.52	244304	20	1432	845
hsa-miR-5694	chr5_133533466_133541822_-	166	-20.05	166	-20.05	245907	21	1132	73
hsa-miR-5696	chr11_85685750_85742653_-	166	-17.86	166	-17.86	246090	22	1838	249
hsa-miR-576-5p	chr8_68930080_68942893_+	166	-26.97	166	-26.97	70866	22	564	503
hsa-miR-615-5p	chr13_48651288_48664554_-	166	-38.37	166	-38.37	77618	22	674	370
hsa-miR-644a	chr1_171492359_171506612_+	166	-21.83	166	-21.83	82717	19	1671	1080
hsa-miR-6500-3p	chr3_71090478_71102924_-	166	-22.68	166	-22.68	253462	21	587	57
hsa-miR-6504-5p	chr6_47251673_47254331_-	166	-25.01	166	-25.01	254579	21	1147	15
hsa-miR-6721-5p	chr16_19627435_19693712_+	166	-32.56	166	-32.56	258919	23	1864	237
hsa-miR-6726-3p	chr8_37727937_37735069_-	166	-23.35	166	-23.35	259963	20	3361	1813
hsa-miR-6749-3p	chr8_37727937_37735069_-	166	-30.94	166	-30.94	265453	21	3361	1033
hsa-miR-6765-3p	chr16_11114049_11154879_+	166	-36.86	166	-36.86	269288	21	813	685
hsa-miR-6767-3p	chr1_8716031_8716500_-	166	-27.16	166	-27.16	269751	22	469	115
hsa-miR-6778-3p	chr13_46090277_46099186_+	166	-27.25	166	-27.25	272451	21	421	362
hsa-miR-6781-3p	chr1_171492359_171506612_+	166	-20.19	166	-20.19	273159	22	1671	1
hsa-miR-6790-5p	chr2_197755551_197763093_-	166	-22.95	166	-22.95	275280	23	366	320
hsa-miR-6802-3p	chr5_36984777_36986403_+	166	-21.16	166	-21.16	278365	22	1626	971
hsa-miR-6813-5p	chr8_37727937_37735069_-	166	-30.95	166	-30.95	280947	23	3361	3004
hsa-miR-6819-5p	chr3_123649948_123667979_-	166	-32.38	166	-32.38	282371	22	1426	266
hsa-miR-6822-3p	chr1_171492359_171506612_+	166	-18.06	166	-18.06	283163	24	1671	977
hsa-miR-6830-3p	chr16_67644726_67646024_+	166	-19.31	166	-19.31	285152	23	961	58
hsa-miR-6833-3p	chr2_95814629_95819004_-	166	-24.31	166	-24.31	285901	21	1606	182
hsa-miR-6833-5p	chr8_37727937_37735069_-	166	-24.98	166	-24.98	285827	22	3361	1533
hsa-miR-6837-3p	chr1_8716031_8716500_-	166	-26.24	166	-26.24	287075	23	469	293
hsa-miR-6843-3p	chr6_131247744_131277639_-	166	-21.91	166	-21.91	288493	21	824	577
hsa-miR-6854-5p	chr4_149356255_149358014_-	166	-15.46	166	-15.46	290922	24	1759	255
hsa-miR-6877-3p	chr1_21071236_21107033_-	166	-23.32	166	-23.32	296586	21	4950	41
hsa-miR-6882-3p	chr5_179743340_179763577_-	166	-26.03	166	-26.03	297883	24	1158	469
hsa-miR-6882-3p	chr9_35295692_35313986_+	166	-26.73	166	-26.73	297914	24	641	435
hsa-miR-6884-5p	chr7_128845043_128846428_+	166	-26.99	166	-26.99	298257	22	727	501
hsa-miR-7-1-3p	chr1_21071236_21107033_-	166	-25.3	166	-25.3	13180	22	4950	1075
hsa-miR-7-1-3p	chr1_21083658_21103243_-	166	-25.3	166	-25.3	13181	22	2480	779
hsa-miR-7151-5p	chr2_63170936_63176297_+	166	-20.15	166	-20.15	303468	23	952	41
hsa-miR-7154-5p	chr13_46090277_46099186_+	166	-21.33	166	-21.33	304171	23	421	320
hsa-miR-7154-5p	chr7_127965870_127976096_-	166	-22.59	166	-22.59	304234	23	590	519
hsa-miR-769-3p	chr6_47251673_47254331_-	166	-37.05	166	-37.05	91343	23	1147	1037
hsa-miR-8081	chr10_70404454_70406762_+	166	-19.62	166	-19.62	314162	23	2308	707
hsa-miR-98-5p	chrX_134679347_134686071_+	166	-14.84	166	-14.84	8294	22	870	700
hsa-miR-105-5p	chr22_38933596_38964294_-	165	-21.85	165	-21.85	9820	23	1432	277
hsa-miR-106a-5p	chr16_19627435_19693712_+	165	-19.61	165	-19.61	10039	23	1864	485
hsa-miR-106a-5p	chr5_133533466_133541822_-	165	-21.45	165	-21.45	10081	23	1132	468
hsa-miR-1183	chr9_78682870_78711018_+	165	-32.67	165	-32.67	102840	27	475	423
hsa-miR-1226-3p	chr20_62407030_62422143_-	165	-24.9	165	-24.9	103391	22	1255	797
hsa-miR-1229-3p	chrX_130883333_130928494_-	165	-34.93	165	-34.93	104185	23	1096	311
hsa-miR-1265	chr8_68930080_68942893_+	165	-17.75	165	-17.75	113200	22	564	82
hsa-miR-1272	chr7_128845043_128846428_+	165	-20.34	165	-20.34	114159	26	727	388
hsa-miR-1273f	chr5_36953719_36976504_+	165	-29.15	165	-29.15	235298	19	1574	153
hsa-miR-1301-3p	chr16_19627435_19693712_+	165	-27.76	165	-27.76	90193	24	1864	1409
hsa-miR-137	chr8_42924697_42940539_+	165	-13.47	165	-13.47	23894	23	3930	3419
hsa-miR-150-5p	chr6_13639794_13644961_-	165	-20.95	165	-20.95	28756	22	598	446
hsa-miR-151a-3p	chr5_36984777_36986403_+	165	-29.38	165	-29.38	43149	21	1626	1002
hsa-miR-17-5p	chr16_19627435_19693712_+	165	-23.85	165	-23.85	2231	23	1864	485
hsa-miR-17-5p	chr5_133533466_133541822_-	165	-25.69	165	-25.69	2273	23	1132	468
hsa-miR-192-3p	chr13_48651288_48664554_-	165	-14.31	165	-14.31	10640	22	674	104
hsa-miR-196b-5p	chr12_70149163_70150443_+	165	-22.8	165	-22.8	45650	22	535	111
hsa-miR-202-5p	chr13_48651288_48664554_-	165	-17	165	-17	52486	22	674	318
hsa-miR-203a-5p	chr5_14316621_14336836_+	165	-19.48	165	-19.48	16062	25	546	230
hsa-miR-20a-5p	chr16_19627435_19693712_+	165	-21.74	165	-21.74	3329	23	1864	485
hsa-miR-20a-5p	chr5_133533466_133541822_-	165	-23.58	165	-23.58	3371	23	1132	468
hsa-miR-20b-5p	chr16_19627435_19693712_+	165	-23.85	165	-23.85	47005	23	1864	485
hsa-miR-20b-5p	chr5_133533466_133541822_-	165	-25.69	165	-25.69	47047	23	1132	468
hsa-miR-2115-3p	chr4_83799882_83802075_-	165	-19.65	165	-19.65	123174	22	323	171
hsa-miR-23b-3p	chr3_123649948_123667979_-	165	-20.15	165	-20.15	21291	21	1426	1300
hsa-miR-2861	chr5_138160218_138163407_+	165	-34.32	165	-34.32	125128	19	474	425
hsa-miR-29a-5p	chr3_197592293_197602646_+	165	-21.49	165	-21.49	5922	22	615	79
hsa-miR-3065-3p	chr3_123649948_123667979_-	165	-24.23	165	-24.23	138899	23	1426	1035
hsa-miR-3136-5p	chr12_90003713_90029028_-	165	-19.43	165	-19.43	129221	23	2036	915
hsa-miR-3138	chr19_13135834_13136366_+	165	-27.95	165	-27.95	129728	24	532	501
hsa-miR-3156-5p	chr10_32854485_32873232_+	165	-21.77	165	-21.77	133478	22	803	477
hsa-miR-3158-3p	chr8_42924697_42940539_+	165	-27.5	165	-27.5	134182	22	3930	1996
hsa-miR-3190-3p	chr8_30643726_30657271_-	165	-24.57	165	-24.57	140158	23	852	340
hsa-miR-3191-5p	chr9_6420911_6434173_+	165	-24.52	165	-24.52	140292	22	491	236
hsa-miR-3192-5p	chr3_123649948_123667979_-	165	-21.48	165	-21.48	140485	23	1426	1310
hsa-miR-3192-5p	chr9_134312006_134314448_+	165	-33	165	-33	140532	23	176	1
hsa-miR-3200-5p	chr6_47251673_47254331_-	165	-21.72	165	-21.72	141973	22	1147	418
hsa-miR-3660	chr20_47570092_47592736_+	165	-21.21	165	-21.21	158656	21	1355	214
hsa-miR-3682-5p	chr1_201821231_201828122_+	165	-20.76	165	-20.76	162019	22	954	415
hsa-miR-3689a-5p	chr10_32854485_32873232_+	165	-15.81	165	-15.81	163124	22	803	672
hsa-miR-3689b-5p	chr10_32854485_32873232_+	165	-15.81	165	-15.81	164466	22	803	672
hsa-miR-3689e	chr10_32854485_32873232_+	165	-15.81	165	-15.81	182522	22	803	672
hsa-miR-3934-5p	chr8_37727937_37735069_-	165	-29.36	165	-29.36	168707	22	3361	2319
hsa-miR-3942-5p	chr10_32854485_32873232_+	165	-16.35	165	-16.35	169956	22	803	405
hsa-miR-4429	chr3_71090478_71102924_-	165	-26.94	165	-26.94	174162	20	587	255
hsa-miR-4436b-3p	chr8_37727937_37735069_-	165	-24.61	165	-24.61	224949	22	3361	1664
hsa-miR-4452	chr4_148775826_148803083_+	165	-20.87	165	-20.87	178192	23	1484	502
hsa-miR-4452	chr4_148778703_148803083_+	165	-20.87	165	-20.87	178193	23	1484	502
hsa-miR-4461	chr1_21071236_21107033_-	165	-26.78	165	-26.78	179222	23	4950	957
hsa-miR-4461	chr1_21083658_21103243_-	165	-26.78	165	-26.78	179223	23	2480	661
hsa-miR-450b-3p	chr4_148775826_148803083_+	165	-17.22	165	-17.22	94378	22	1484	1342
hsa-miR-450b-3p	chr4_148778703_148803083_+	165	-17.22	165	-17.22	94379	22	1484	1342
hsa-miR-4536-5p	chr11_103182606_103194718_+	165	-20.23	165	-20.23	191554	21	546	405
hsa-miR-4660	chr1_47834140_47840965_+	165	-20.89	165	-20.89	198380	23	474	16
hsa-miR-4684-5p	chr12_30881581_30904067_-	165	-19.06	165	-19.06	203394	22	1362	57
hsa-miR-4705	chr3_17051165_17056403_+	165	-25.9	165	-25.9	207830	22	2691	71
hsa-miR-4709-3p	chr5_36953719_36976504_+	165	-28.11	165	-28.11	208702	23	1574	185
hsa-miR-4715-5p	chr11_85685750_85742653_-	165	-22.28	165	-22.28	210100	22	1838	1050
hsa-miR-4738-3p	chr12_30881581_30904067_-	165	-20.27	165	-20.27	215594	22	1362	874
hsa-miR-4742-5p	chr8_42924697_42940539_+	165	-27.3	165	-27.3	216288	23	3930	3886
hsa-miR-4743-3p	chr14_55168779_55169298_+	165	-15.77	165	-15.77	216580	21	519	330
hsa-miR-4745-5p	chr20_62407030_62422143_-	165	-32.14	165	-32.14	217095	23	1255	1226
hsa-miR-4757-5p	chr6_13639794_13644961_-	165	-29.93	165	-29.93	220052	23	598	216
hsa-miR-495-3p	chr7_2477438_2483381_+	165	-17.33	165	-17.33	53776	22	117	10
hsa-miR-5001-3p	chr1_47834140_47840965_+	165	-26.46	165	-26.46	230954	22	474	240
hsa-miR-506-5p	chr1_201821231_201828122_+	165	-18.99	165	-18.99	64053	22	954	544
hsa-miR-5088-5p	chr1_21071236_21107033_-	165	-22.12	165	-22.12	234000	24	4950	1873
hsa-miR-5088-5p	chr1_21083658_21103243_-	165	-22.12	165	-22.12	234001	24	2480	1577
hsa-miR-5096	chr4_149356255_149358014_-	165	-20.97	165	-20.97	235656	21	1759	410
hsa-miR-514b-5p	chr4_83799882_83802075_-	165	-22.14	165	-22.14	142328	22	323	36
hsa-miR-515-3p	chr8_42924697_42940539_+	165	-23.87	165	-23.87	55370	22	3930	2289
hsa-miR-518f-3p	chr7_44714009_44715748_+	165	-27.18	165	-27.18	57561	21	418	27
hsa-miR-541-5p	chr13_48651288_48664554_-	165	-16.82	165	-16.82	95308	25	674	433
hsa-miR-5582-5p	chr13_48827943_48835457_+	165	-21.08	165	-21.08	240489	22	781	260
hsa-miR-5584-3p	chr8_37727937_37735069_-	165	-26.4	165	-26.4	241175	22	3361	1825
hsa-miR-582-5p	chr4_149356255_149358014_-	165	-16.24	165	-16.24	71932	23	1759	286
hsa-miR-593-3p	chr10_32854485_32873232_+	165	-19.62	165	-19.62	74552	19	803	577
hsa-miR-6084	chr7_128845043_128846428_+	165	-30.98	165	-30.98	250433	20	727	217
hsa-miR-632	chr11_85685750_85742653_-	165	-28.61	165	-28.61	81146	19	1838	37
hsa-miR-651-3p	chr8_37727937_37735069_-	165	-19.87	165	-19.87	83795	22	3361	511
hsa-miR-651-5p	chr1_179089324_179091002_-	165	-15.8	165	-15.8	83572	22	358	323
hsa-miR-6720-3p	chr19_13135834_13136366_+	165	-35.06	165	-35.06	258804	22	532	56
hsa-miR-6728-3p	chr10_70404454_70406762_+	165	-25.76	165	-25.76	260360	21	2308	779
hsa-miR-6738-5p	chr14_55168779_55169298_+	165	-28.21	165	-28.21	262696	23	519	448
hsa-miR-6754-3p	chr10_70404454_70406762_+	165	-31.93	165	-31.93	266582	22	2308	1779
hsa-miR-6758-5p	chr2_95814629_95819004_-	165	-25.75	165	-25.75	267479	23	1606	1372
hsa-miR-6771-3p	chr1_21071236_21107033_-	165	-25.02	165	-25.02	270722	21	4950	932
hsa-miR-6771-3p	chr1_21083658_21103243_-	165	-25.02	165	-25.02	270723	21	2480	636
hsa-miR-6772-3p	chr11_85685750_85742653_-	165	-20.91	165	-20.91	270978	23	1838	1814
hsa-miR-6797-5p	chr1_21071236_21107033_-	165	-35.73	165	-35.73	276944	25	4950	1459
hsa-miR-6797-5p	chr1_21083658_21103243_-	165	-35.73	165	-35.73	276945	25	2480	1163
hsa-miR-6808-3p	chr3_171944660_171969331_+	165	-29.9	165	-29.9	279811	21	603	101
hsa-miR-6817-5p	chr12_70149163_70150443_+	165	-21.03	165	-21.03	281842	24	535	395
hsa-miR-6818-5p	chr4_148775826_148803083_+	165	-20.6	165	-20.6	282136	22	1484	668
hsa-miR-6818-5p	chr4_148778703_148803083_+	165	-20.6	165	-20.6	282137	22	1484	668
hsa-miR-6833-3p	chr5_142264862_142311690_+	165	-23.67	165	-23.67	285925	21	723	170
hsa-miR-6836-5p	chr5_138160218_138163407_+	165	-32.74	165	-32.74	286778	22	474	425
hsa-miR-6849-5p	chr8_37727937_37735069_-	165	-26.94	165	-26.94	289731	23	3361	1537
hsa-miR-6855-5p	chrX_23739997_23754133_-	165	-28.63	165	-28.63	291214	25	568	41
hsa-miR-6868-3p	chr1_8716031_8716500_-	165	-19.7	165	-19.7	294395	21	469	165
hsa-miR-6880-5p	chr10_70404454_70406762_+	165	-27.86	165	-27.86	297204	22	2308	1930
hsa-miR-6884-5p	chr1_21071236_21107033_-	165	-23.76	165	-23.76	298172	22	4950	1473
hsa-miR-6884-5p	chr1_21083658_21103243_-	165	-23.76	165	-23.76	298173	22	2480	1177
hsa-miR-6886-5p	chr19_6697354_6697805_-	165	-27.88	165	-27.88	298701	21	356	44
hsa-miR-7106-5p	chr3_171944660_171969331_+	165	-33.24	165	-33.24	301161	20	603	27
hsa-miR-7107-3p	chr2_197755551_197763093_-	165	-22.81	165	-22.81	301510	27	366	12
hsa-miR-7113-5p	chr11_85685750_85742653_-	165	-24.07	165	-24.07	302820	21	1838	778
hsa-miR-7156-5p	chr11_85685750_85742653_-	165	-23.31	165	-23.31	304650	23	1838	324
hsa-miR-7158-5p	chr12_90003713_90029028_-	165	-22.61	165	-22.61	305145	24	2036	1826
hsa-miR-7-5p	chr6_131247744_131277639_-	165	-26.6	165	-26.6	13139	23	824	113
hsa-miR-7703	chr12_48477373_48491907_-	165	-28.79	165	-28.79	306729	23	679	388
hsa-miR-7851-3p	chrX_130883333_130928494_-	165	-28.75	165	-28.75	309145	22	1096	294
hsa-miR-802	chr5_70798425_70808255_+	165	-16.87	165	-16.87	92072	23	2399	1833
hsa-miR-8080	chr5_14316621_14336836_+	165	-26.39	165	-26.39	314108	23	546	506
hsa-miR-8083	chr2_43798845_43802166_-	165	-21.63	165	-21.63	314445	21	1027	55
hsa-miR-8485	chr12_90003713_90029028_-	165	-21.39	165	-21.39	315271	21	2036	71
hsa-miR-93-5p	chr16_19627435_19693712_+	165	-27.23	165	-27.23	7477	23	1864	485
hsa-miR-93-5p	chr5_133533466_133541822_-	165	-29.07	165	-29.07	7519	23	1132	468
hsa-miR-939-5p	chr5_36953719_36976504_+	165	-33.36	165	-33.36	100854	24	1574	897
hsa-miR-103b	chr3_171944660_171969331_+	164	-20.09	164	-20.09	119747	23	603	467
hsa-miR-1179	chr5_36953719_36976504_+	164	-19.58	164	-19.58	102196	21	1574	862
hsa-miR-1243	chr4_149356255_149358014_-	164	-21.14	164	-21.14	109630	22	1759	1041
hsa-miR-1262	chr3_17051165_17056403_+	164	-16.9	164	-16.9	112670	22	2691	1298
hsa-miR-1265	chr6_13639794_13644961_-	164	-18	164	-18	113180	22	598	52
hsa-miR-1268b	chr2_109945679_109964405_+	164	-30.81	164	-30.81	171822	20	276	182
hsa-miR-1270	chr9_78682870_78711018_+	164	-20.39	164	-20.39	114064	23	475	349
hsa-miR-1271-3p	chr8_42924697_42940539_+	164	-26.86	164	-26.86	90018	22	3930	428
hsa-miR-1273a	chrX_130883333_130928494_-	164	-29.09	164	-29.09	114311	25	1096	164
hsa-miR-1285-3p	chr22_38933596_38964294_-	164	-24.62	164	-24.62	107298	22	1432	837
hsa-miR-135a-3p	chr5_179743340_179763577_-	164	-19.91	164	-19.91	23749	22	1158	527
hsa-miR-148a-5p	chr9_14146687_14179779_-	164	-15.13	164	-15.13	12067	22	363	87
hsa-miR-148b-5p	chr12_30881581_30904067_-	164	-17.03	164	-17.03	43452	22	1362	239
hsa-miR-148b-5p	chr14_55168779_55169298_+	164	-17.67	164	-17.67	43462	22	519	361
hsa-miR-150-3p	chr6_47251673_47254331_-	164	-24.19	164	-24.19	28879	22	1147	128
hsa-miR-1-5p	chr1_21071236_21107033_-	164	-17.45	164	-17.45	31358	22	4950	4318
hsa-miR-16-5p	chr9_74481714_74489999_-	164	-23.35	164	-23.35	2067	22	858	544
hsa-miR-182-5p	chr8_42924697_42940539_+	164	-17.73	164	-17.73	14988	24	3930	796
hsa-miR-193a-3p	chr11_33307958_33350179_+	164	-22.85	164	-22.85	30393	22	1223	1027
hsa-miR-193b-3p	chr2_95814629_95819004_-	164	-24.1	164	-24.1	54101	22	1606	353
hsa-miR-208a-3p	chr7_23381682_23391205_-	164	-16.2	164	-16.2	11685	22	802	453
hsa-miR-2115-3p	chr1_171492359_171506612_+	164	-26.95	164	-26.95	123099	22	1671	1355
hsa-miR-2117	chr20_62559687_62562535_+	164	-22.43	164	-22.43	123522	21	578	274
hsa-miR-217	chr1_171492359_171506612_+	164	-20.13	164	-20.13	18301	23	1671	1376
hsa-miR-217	chr22_38933596_38964294_-	164	-21.44	164	-21.44	18360	23	1432	1125
hsa-miR-2355-5p	chr5_70798425_70808255_+	164	-20.94	164	-20.94	149046	21	2399	459
hsa-miR-28-5p	chr2_45925079_45928663_+	164	-21.86	164	-21.86	5664	22	281	41
hsa-miR-29b-1-5p	chr1_21205815_21231464_-	164	-16.2	164	-16.2	9156	24	1070	315
hsa-miR-301a-3p	chr13_48827943_48835457_+	164	-15.86	164	-15.86	34187	23	781	103
hsa-miR-301b-3p	chr13_48827943_48835457_+	164	-15.79	164	-15.79	98725	23	781	103
hsa-miR-302c-3p	chr5_133533466_133541822_-	164	-23.81	164	-23.81	37043	23	1132	732
hsa-miR-3127-5p	chr6_131247744_131277639_-	164	-22.77	164	-22.77	127575	23	824	794
hsa-miR-3133	chr4_148775826_148803083_+	164	-22.02	164	-22.02	128660	22	1484	417
hsa-miR-3133	chr4_148778703_148803083_+	164	-22.02	164	-22.02	128661	22	1484	417
hsa-miR-3135b	chr4_110412482_110437796_+	164	-25.77	164	-25.77	179533	22	961	140
hsa-miR-3141	chr7_2477438_2483381_+	164	-32.86	164	-32.86	130514	19	117	84
hsa-miR-3143	chr16_19627435_19693712_+	164	-11.85	164	-11.85	130697	25	1864	289
hsa-miR-3163	chr3_171944660_171969331_+	164	-13.94	164	-13.94	134997	22	603	194
hsa-miR-3170	chr2_63170936_63176297_+	164	-24.29	164	-24.29	135962	22	952	472
hsa-miR-3173-5p	chr6_47251673_47254331_-	164	-22.21	164	-22.21	136239	22	1147	1065
hsa-miR-3179	chr3_197592293_197602646_+	164	-19.75	164	-19.75	137560	22	615	155
hsa-miR-3190-3p	chr1_8716031_8716500_-	164	-30.31	164	-30.31	140065	23	469	79
hsa-miR-3197	chr8_30643726_30657271_-	164	-25.25	164	-25.25	141622	23	852	754
hsa-miR-335-3p	chr20_47570092_47592736_+	164	-17.59	164	-17.59	44830	22	1355	380
hsa-miR-33a-3p	chr1_179089324_179091002_-	164	-18.1	164	-18.1	6956	22	358	249
hsa-miR-3607-3p	chr12_70149163_70150443_+	164	-16.14	164	-16.14	153742	20	535	367
hsa-miR-3614-3p	chr7_44714009_44715748_+	164	-28.72	164	-28.72	154795	23	418	37
hsa-miR-3617-3p	chr4_148775826_148803083_+	164	-17.52	164	-17.52	155378	23	1484	1459
hsa-miR-3617-3p	chr4_148778703_148803083_+	164	-17.52	164	-17.52	155379	23	1484	1459
hsa-miR-363-3p	chr12_112513481_112516545_-	164	-21.81	164	-21.81	36008	22	299	250
hsa-miR-3662	chr11_85685750_85742653_-	164	-19.25	164	-19.25	158860	24	1838	104
hsa-miR-3683	chr2_61710091_61717911_-	164	-20.97	164	-20.97	162313	22	925	762
hsa-miR-3691-5p	chr5_179743340_179763577_-	164	-17.89	164	-17.89	163561	23	1158	220
hsa-miR-370-3p	chr3_71090478_71102924_-	164	-35.61	164	-35.61	38254	22	587	95
hsa-miR-3714	chr20_62407030_62422143_-	164	-35.3	164	-35.3	164147	22	1255	747
hsa-miR-371b-3p	chr4_77045801_77065626_-	164	-19.18	164	-19.18	219065	23	1097	601
hsa-miR-378e	chr4_149356255_149358014_-	164	-23.07	164	-23.07	171972	19	1759	1072
hsa-miR-3915	chr7_156619298_156629579_-	164	-19.22	164	-19.22	165892	22	371	310
hsa-miR-3978	chr4_149356255_149358014_-	164	-15.52	164	-15.52	193322	24	1759	950
hsa-miR-409-3p	chr15_89656955_89698765_+	164	-16.77	164	-16.77	49077	22	644	593
hsa-miR-4298	chr3_197592293_197602646_+	164	-27.41	164	-27.41	143782	22	615	367
hsa-miR-4307	chr3_47777523_47787483_-	164	-12.89	164	-12.89	144759	19	261	142
hsa-miR-4418	chr22_46096161_46136418_+	164	-21.49	164	-21.49	172325	18	782	5
hsa-miR-4437	chr16_66971939_66973261_+	164	-24.01	164	-24.01	175473	21	347	137
hsa-miR-4450	chr2_191520702_191537878_+	164	-21.98	164	-21.98	177679	22	1300	659
hsa-miR-4450	chr4_148775826_148803083_+	164	-20.95	164	-20.95	177704	22	1484	644
hsa-miR-4450	chr4_148778703_148803083_+	164	-20.95	164	-20.95	177705	22	1484	644
hsa-miR-451b	chr7_32582752_32599076_+	164	-22.79	164	-22.79	212377	22	1122	165
hsa-miR-4538	chr8_42924697_42940539_+	164	-26.36	164	-26.36	192132	22	3930	1094
hsa-miR-4632-5p	chr3_123649948_123667979_-	164	-30.87	164	-30.87	193433	23	1426	295
hsa-miR-4659a-3p	chr1_47834140_47840965_+	164	-17.79	164	-17.79	198258	22	474	165
hsa-miR-4659a-3p	chrX_23739997_23754133_-	164	-19.61	164	-19.61	198372	22	568	460
hsa-miR-4666b	chr3_17051165_17056403_+	164	-19.75	164	-19.75	245650	23	2691	158
hsa-miR-4666b	chrX_23739997_23754133_-	164	-20.73	164	-20.73	245708	23	568	376
hsa-miR-4675	chr7_74119495_74133260_+	164	-23.81	164	-23.81	202010	22	473	198
hsa-miR-4676-5p	chr8_42924697_42940539_+	164	-25.71	164	-25.71	202136	21	3930	326
hsa-miR-4677-5p	chrX_130883333_130928494_-	164	-16.95	164	-16.95	202395	22	1096	77
hsa-miR-4698	chr8_42924697_42940539_+	164	-16.26	164	-16.26	206528	23	3930	1457
hsa-miR-4716-5p	chr3_17051165_17056403_+	164	-22.19	164	-22.19	210392	22	2691	1457
hsa-miR-4733-3p	chr19_58904342_58904854_+	164	-26.49	164	-26.49	214520	22	339	211
hsa-miR-4739	chr7_23381682_23391205_-	164	-41.72	164	-41.72	215791	25	802	760
hsa-miR-4742-5p	chr7_135262543_135277940_+	164	-19.5	164	-19.5	216274	23	1182	34
hsa-miR-4744	chr1_201821231_201828122_+	164	-14.75	164	-14.75	216675	23	954	469
hsa-miR-4748	chr10_32854485_32873232_+	164	-20.92	164	-20.92	217780	21	803	348
hsa-miR-4758-5p	chr2_95814629_95819004_-	164	-26.99	164	-26.99	220265	23	1606	201
hsa-miR-4761-3p	chr12_112513481_112516545_-	164	-26.98	164	-26.98	220960	21	299	257
hsa-miR-4782-5p	chr6_131247744_131277639_-	164	-22.61	164	-22.61	225297	22	824	119
hsa-miR-498	chr5_179743340_179763577_-	164	-26.14	164	-26.14	54981	23	1158	934
hsa-miR-501-5p	chr3_17051165_17056403_+	164	-20.14	164	-20.14	62528	22	2691	1967
hsa-miR-5088-3p	chr12_30881581_30904067_-	164	-30.91	164	-30.91	234138	21	1362	167
hsa-miR-5189-5p	chr22_38933596_38964294_-	164	-27	164	-27	236252	24	1432	832
hsa-miR-5197-3p	chr7_135262543_135277940_+	164	-16.8	164	-16.8	237746	23	1182	146
hsa-miR-519a-3p	chr20_47570092_47592736_+	164	-15.83	164	-15.83	61544	22	1355	789
hsa-miR-519b-3p	chr11_85685750_85742653_-	164	-17.74	164	-17.74	56746	22	1838	385
hsa-miR-548ax	chrX_23739997_23754133_-	164	-14.44	164	-14.44	244488	22	568	189
hsa-miR-548c-3p	chr3_17051165_17056403_+	164	-12.63	164	-12.63	78266	22	2691	658
hsa-miR-548g-3p	chr1_21205815_21231464_-	164	-9.07	164	-9.07	112368	22	1070	751
hsa-miR-548l	chr10_52193235_52350007_-	164	-18.2	164	-18.2	108835	22	606	463
hsa-miR-548s	chr9_4286037_4286523_-	164	-16.13	164	-16.13	127115	23	486	63
hsa-miR-549a	chrX_134679347_134686071_+	164	-21.82	164	-21.82	86252	21	870	597
hsa-miR-5682	chr8_42924697_42940539_+	164	-18.72	164	-18.72	243982	22	3930	2795
hsa-miR-5697	chr22_38933596_38964294_-	164	-20.73	164	-20.73	246256	22	1432	1184
hsa-miR-597-3p	chr2_61710091_61717911_-	164	-23.14	164	-23.14	75083	23	925	485
hsa-miR-6089	chr1_21071236_21107033_-	164	-44.9	164	-44.9	250958	24	4950	990
hsa-miR-6089	chr1_21083658_21103243_-	164	-44.9	164	-44.9	250959	24	2480	694
hsa-miR-633	chr4_149356255_149358014_-	164	-8.3	164	-8.3	81326	23	1759	1380
hsa-miR-6511a-3p	chr8_37727937_37735069_-	164	-30.41	164	-30.41	256425	22	3361	2927
hsa-miR-6514-5p	chr10_52193235_52350007_-	164	-23.39	164	-23.39	256943	23	606	101
hsa-miR-653-5p	chr5_36953719_36976504_+	164	-17.25	164	-17.25	84994	21	1574	850
hsa-miR-657	chr8_68930080_68942893_+	164	-24.84	164	-24.84	86360	23	564	163
hsa-miR-664a-5p	chr12_30881581_30904067_-	164	-28.61	164	-28.61	117140	24	1362	972
hsa-miR-6715a-3p	chr7_140055467_140058585_-	164	-26.18	164	-26.18	257511	21	243	119
hsa-miR-6750-5p	chr8_68930080_68942893_+	164	-23.15	164	-23.15	265578	24	564	321
hsa-miR-6753-5p	chr13_52971366_52972329_-	164	-26.53	164	-26.53	266232	22	963	271
hsa-miR-6755-3p	chr6_47251673_47254331_-	164	-20.7	164	-20.7	266901	22	1147	718
hsa-miR-6756-3p	chr2_95814629_95819004_-	164	-31.9	164	-31.9	267113	20	1606	155
hsa-miR-6760-5p	chr8_42924697_42940539_+	164	-23.55	164	-23.55	268016	23	3930	1626
hsa-miR-6763-5p	chr2_191520702_191537878_+	164	-29.98	164	-29.98	268691	19	1300	803
hsa-miR-6778-5p	chr22_38933596_38964294_-	164	-36.08	164	-36.08	272364	22	1432	1056
hsa-miR-6780a-5p	chr22_38933596_38964294_-	164	-24.23	164	-24.23	272852	23	1432	1051
hsa-miR-6785-5p	chr3_171944660_171969331_+	164	-29.78	164	-29.78	274077	22	603	171
hsa-miR-6787-3p	chr12_112513481_112516545_-	164	-19.99	164	-19.99	274640	22	299	82
hsa-miR-6794-5p	chr3_17051165_17056403_+	164	-36.14	164	-36.14	276272	20	2691	2236
hsa-miR-6812-5p	chr20_62407030_62422143_-	164	-34.53	164	-34.53	280657	25	1255	1077
hsa-miR-6818-3p	chr1_8716031_8716500_-	164	-19.84	164	-19.84	282195	22	469	206
hsa-miR-6837-3p	chr8_68930080_68942893_+	164	-23.4	164	-23.4	287172	23	564	50
hsa-miR-6844	chr20_62407030_62422143_-	164	-15.88	164	-15.88	288587	21	1255	842
hsa-miR-6845-3p	chr14_55168779_55169298_+	164	-23.63	164	-23.63	288804	21	519	150
hsa-miR-6858-5p	chr14_55168779_55169298_+	164	-30.13	164	-30.13	291854	22	519	455
hsa-miR-6864-5p	chr7_74119495_74133260_+	164	-21.12	164	-21.12	293388	24	473	411
hsa-miR-6874-3p	chr7_135262543_135277940_+	164	-17.86	164	-17.86	295940	23	1182	415
hsa-miR-6875-3p	chr16_67644726_67646024_+	164	-24.29	164	-24.29	296132	22	961	94
hsa-miR-6876-3p	chr11_85685750_85742653_-	164	-26.49	164	-26.49	296354	24	1838	829
hsa-miR-6881-3p	chr12_112513481_112516545_-	164	-17.67	164	-17.67	297576	22	299	66
hsa-miR-6881-3p	chr1_235993525_235996967_-	164	-24.06	164	-24.06	297565	22	289	182
hsa-miR-6882-5p	chr1_201821231_201828122_+	164	-23.12	164	-23.12	297683	22	954	682
hsa-miR-6884-5p	chr22_38933596_38964294_-	164	-26.16	164	-26.16	298228	22	1432	1048
hsa-miR-6889-3p	chr5_14316621_14336836_+	164	-21.07	164	-21.07	299590	20	546	336
hsa-miR-6889-5p	chr7_2477438_2483381_+	164	-32.07	164	-32.07	299484	23	117	77
hsa-miR-7111-3p	chr8_37727937_37735069_-	164	-27.35	164	-27.35	302541	22	3361	2457
hsa-miR-7112-3p	chr20_62407030_62422143_-	164	-21.09	164	-21.09	302739	23	1255	799
hsa-miR-7153-3p	chr3_17051165_17056403_+	164	-23.32	164	-23.32	304088	18	2691	2137
hsa-miR-7155-5p	chrX_23739997_23754133_-	164	-25.98	164	-25.98	304512	19	568	43
hsa-miR-7161-3p	chr2_63170936_63176297_+	164	-24.78	164	-24.78	305542	28	952	821
hsa-miR-7515	chr2_191520702_191537878_+	164	-21.47	164	-21.47	306389	18	1300	547
hsa-miR-767-5p	chr3_17051165_17056403_+	164	-25.52	164	-25.52	88392	23	2691	2133
hsa-miR-7847-3p	chr4_149356255_149358014_-	164	-26.76	164	-26.76	308612	21	1759	630
hsa-miR-8062	chr22_38933596_38964294_-	164	-16.21	164	-16.21	311892	21	1432	669
hsa-miR-887-3p	chr20_62407030_62422143_-	164	-29.98	164	-29.98	97657	22	1255	938
hsa-miR-942-5p	chr9_35295692_35313986_+	164	-27.19	164	-27.19	101372	22	641	431
hsa-let-7a-5p	chr12_30881581_30904067_-	163	-19.56	163	-19.56	20	22	1362	321
hsa-let-7b-5p	chr12_30881581_30904067_-	163	-20.51	163	-20.51	386	22	1362	321
hsa-let-7c-5p	chr12_30881581_30904067_-	163	-19.79	163	-19.79	630	22	1362	321
hsa-miR-103a-2-5p	chr3_71090478_71102924_-	163	-22.14	163	-22.14	9584	23	587	401
hsa-miR-105-3p	chr3_17051165_17056403_+	163	-23.97	163	-23.97	9946	22	2691	377
hsa-miR-1182	chr19_19756682_19757156_-	163	-29.34	163	-29.34	102645	23	255	1
hsa-miR-1202	chrX_134679347_134686071_+	163	-27.4	163	-27.4	105650	21	870	850
hsa-miR-1226-5p	chr9_4286037_4286523_-	163	-27.58	163	-27.58	103325	26	486	266
hsa-miR-1273g-3p	chr22_38933596_38964294_-	163	-35.44	163	-35.44	235520	21	1432	851
hsa-miR-1286	chr2_109945679_109964405_+	163	-26.76	163	-26.76	107406	21	276	78
hsa-miR-1289	chr11_103182606_103194718_+	163	-22.05	163	-22.05	107740	23	546	32
hsa-miR-1299	chr12_48477373_48491907_-	163	-23.48	163	-23.48	108723	22	679	82
hsa-miR-1299	chr2_63170936_63176297_+	163	-17.83	163	-17.83	108756	22	952	734
hsa-miR-1304-3p	chr8_42924697_42940539_+	163	-23.15	163	-23.15	109416	22	3930	2157
hsa-miR-1304-5p	chr7_156619298_156629579_-	163	-29.5	163	-29.5	109284	22	371	113
hsa-miR-1323	chr1_21083658_21103243_-	163	-20.91	163	-20.91	89675	22	2480	2162
hsa-miR-1324	chr10_32854485_32873232_+	163	-17.43	163	-17.43	118716	24	803	631
hsa-miR-145-5p	chr2_43798845_43802166_-	163	-16.91	163	-16.91	25427	23	1027	673
hsa-miR-146a-3p	chr12_112513481_112516545_-	163	-17.24	163	-17.24	28322	22	299	192
hsa-miR-146a-3p	chr3_123649948_123667979_-	163	-21.46	163	-21.46	28367	22	1426	847
hsa-miR-152-5p	chr8_37727937_37735069_-	163	-22.84	163	-22.84	25723	23	3361	1141
hsa-miR-183-5p	chr5_133533466_133541822_-	163	-22.03	163	-22.03	15205	22	1132	942
hsa-miR-1913	chr2_95814629_95819004_-	163	-29.71	163	-29.71	121323	22	1606	37
hsa-miR-193b-5p	chr7_23381682_23391205_-	163	-26.97	163	-26.97	54019	22	802	70
hsa-miR-194-3p	chr16_19627435_19693712_+	163	-24.94	163	-24.94	31999	22	1864	242
hsa-miR-196b-5p	chr7_44714009_44715748_+	163	-26.45	163	-26.45	45727	22	418	293
hsa-miR-19b-2-5p	chr7_23381682_23391205_-	163	-16.65	163	-16.65	3267	22	802	67
hsa-miR-211-5p	chr8_37727937_37735069_-	163	-18.76	163	-18.76	17061	22	3361	2301
hsa-miR-2116-5p	chr18_45391429_45423180_-	163	-18.31	163	-18.31	123259	21	783	34
hsa-miR-214-3p	chr6_47251673_47254331_-	163	-18.58	163	-18.58	17777	22	1147	960
hsa-miR-215-3p	chr9_115024714_115060196_-	163	-19.07	163	-19.07	18042	23	567	79
hsa-miR-216b-3p	chr2_191520702_191537878_+	163	-27.24	163	-27.24	98989	24	1300	880
hsa-miR-218-1-3p	chr5_179743340_179763577_-	163	-22.23	163	-22.23	18625	22	1158	994
hsa-miR-221-3p	chr8_42924697_42940539_+	163	-17.17	163	-17.17	19258	23	3930	523
hsa-miR-223-3p	chr2_63170936_63176297_+	163	-16.49	163	-16.49	19696	22	952	113
hsa-miR-22-5p	chr1_21071236_21107033_-	163	-19.24	163	-19.24	3786	22	4950	2682
hsa-miR-22-5p	chr1_21083658_21103243_-	163	-19.24	163	-19.24	3787	22	2480	2386
hsa-miR-23b-5p	chr7_32582752_32599076_+	163	-30.45	163	-30.45	21203	22	1122	812
hsa-miR-23c	chr1_201821231_201828122_+	163	-21.99	163	-21.99	155797	22	954	862
hsa-miR-26a-5p	chr11_103182606_103194718_+	163	-18.36	163	-18.36	4894	22	546	254
hsa-miR-298	chr20_62559687_62562535_+	163	-23.07	163	-23.07	93632	24	578	327
hsa-miR-29a-5p	chr7_156619298_156629579_-	163	-15.45	163	-15.45	5950	22	371	53
hsa-miR-30a-5p	chr4_148775826_148803083_+	163	-20.92	163	-20.92	6172	22	1484	1055
hsa-miR-30a-5p	chr4_148778703_148803083_+	163	-20.92	163	-20.92	6173	22	1484	1055
hsa-miR-30e-5p	chr4_148775826_148803083_+	163	-20.92	163	-20.92	35086	22	1484	1055
hsa-miR-30e-5p	chr4_148778703_148803083_+	163	-20.92	163	-20.92	35087	22	1484	1055
hsa-miR-3121-5p	chr6_13639794_13644961_-	163	-18.32	163	-18.32	126356	22	598	557
hsa-miR-3130-5p	chr8_37727937_37735069_-	163	-26.96	163	-26.96	128203	21	3361	3221
hsa-miR-3135a	chr1_201821231_201828122_+	163	-22.12	163	-22.12	128957	22	954	831
hsa-miR-3136-5p	chr1_47834140_47840965_+	163	-23.04	163	-23.04	129206	23	474	381
hsa-miR-3155a	chr1_21205815_21231464_-	163	-24.84	163	-24.84	133352	21	1070	674
hsa-miR-3157-5p	chr14_55168779_55169298_+	163	-24.47	163	-24.47	133742	22	519	223
hsa-miR-3157-5p	chr2_191520702_191537878_+	163	-26.35	163	-26.35	133759	22	1300	876
hsa-miR-3163	chr1_21071236_21107033_-	163	-18.87	163	-18.87	134936	22	4950	3888
hsa-miR-3167	chr8_42924697_42940539_+	163	-20.34	163	-20.34	135646	22	3930	3685
hsa-miR-3191-5p	chr3_123649948_123667979_-	163	-24.72	163	-24.72	140241	22	1426	661
hsa-miR-320a	chr3_71090478_71102924_-	163	-24.85	163	-24.85	31056	22	587	253
hsa-miR-320b	chr3_71090478_71102924_-	163	-24.91	163	-24.91	89006	22	587	253
hsa-miR-329-5p	chr1_171492359_171506612_+	163	-25.46	163	-25.46	48313	23	1671	968
hsa-miR-330-5p	chr19_19756682_19757156_-	163	-33.57	163	-33.57	41645	22	255	114
hsa-miR-337-3p	chr10_52193235_52350007_-	163	-18.92	163	-18.92	42467	22	606	551
hsa-miR-34b-5p	chr7_135262543_135277940_+	163	-24.6	163	-24.6	33396	23	1182	300
hsa-miR-3529-3p	chr5_179743340_179763577_-	163	-12.93	163	-12.93	210775	24	1158	214
hsa-miR-362-5p	chr5_179743340_179763577_-	163	-27.15	163	-27.15	35705	24	1158	1109
hsa-miR-3653-3p	chr2_63170936_63176297_+	163	-15.3	163	-15.3	157678	18	952	339
hsa-miR-3662	chr22_38933596_38964294_-	163	-16.4	163	-16.4	158904	24	1432	746
hsa-miR-3663-5p	chr8_37727937_37735069_-	163	-28.89	163	-28.89	159069	21	3361	1217
hsa-miR-3664-3p	chr11_103182606_103194718_+	163	-24.25	163	-24.25	159346	22	546	36
hsa-miR-3671	chr11_85685750_85742653_-	163	-18.78	163	-18.78	160202	22	1838	47
hsa-miR-3679-5p	chr1_21071236_21107033_-	163	-23.69	163	-23.69	161288	23	4950	2900
hsa-miR-3681-3p	chr15_89656955_89698765_+	163	-22.15	163	-22.15	161927	22	644	451
hsa-miR-3686	chr12_70149163_70150443_+	163	-15.11	163	-15.11	162648	22	535	270
hsa-miR-3688-3p	chr11_85685750_85742653_-	163	-18.56	163	-18.56	163008	22	1838	1198
hsa-miR-3688-3p	chr22_38933596_38964294_-	163	-16.58	163	-16.58	163052	22	1432	312
hsa-miR-376a-2-5p	chr2_197755551_197763093_-	163	-18.09	163	-18.09	66538	21	366	320
hsa-miR-376a-3p	chr4_83799882_83802075_-	163	-15.12	163	-15.12	39604	21	323	207
hsa-miR-376b-3p	chr4_83799882_83802075_-	163	-16.6	163	-16.6	49852	22	323	206
hsa-miR-378a-5p	chrX_130883333_130928494_-	163	-29.66	163	-29.66	40013	22	1096	749
hsa-miR-378h	chr4_149356255_149358014_-	163	-19.68	163	-19.68	179414	21	1759	1070
hsa-miR-3916	chr4_148775826_148803083_+	163	-23.35	163	-23.35	165992	26	1484	654
hsa-miR-3916	chr4_148778703_148803083_+	163	-23.35	163	-23.35	165993	26	1484	654
hsa-miR-3928-5p	chr9_114289547_114296633_+	163	-19.9	163	-19.9	168345	23	1062	390
hsa-miR-3977	chr1_21205815_21231464_-	163	-15.29	163	-15.29	193132	23	1070	919
hsa-miR-422a	chr16_19627435_19693712_+	163	-19.41	163	-19.41	45907	22	1864	1299
hsa-miR-4258	chr8_37727937_37735069_-	163	-30.56	163	-30.56	147113	17	3361	2181
hsa-miR-4288	chr3_72890195_72893574_-	163	-21.98	163	-21.98	151959	17	343	238
hsa-miR-4429	chr13_28748408_28752072_+	163	-21.39	163	-21.39	174118	20	260	49
hsa-miR-4440	chr20_62407030_62422143_-	163	-27.32	163	-27.32	176103	22	1255	380
hsa-miR-4463	chr3_171944660_171969331_+	163	-32.4	163	-32.4	179771	17	603	113
hsa-miR-4474-3p	chr19_13135834_13136366_+	163	-26.76	163	-26.76	181578	22	532	449
hsa-miR-4480	chr13_52971366_52972329_-	163	-21.42	163	-21.42	183150	21	963	792
hsa-miR-448	chr5_138160218_138163407_+	163	-16.52	163	-16.52	47292	22	474	235
hsa-miR-4494	chr20_62559687_62562535_+	163	-28.17	163	-28.17	185254	22	578	471
hsa-miR-4494	chr2_43798845_43802166_-	163	-21.85	163	-21.85	185247	22	1027	779
hsa-miR-4502	chr19_6697354_6697805_-	163	-23.53	163	-23.53	186339	22	356	303
hsa-miR-450b-5p	chr5_70798425_70808255_+	163	-19.26	163	-19.26	94268	22	2399	60
hsa-miR-4647	chrX_134679347_134686071_+	163	-22.21	163	-22.21	196174	23	870	227
hsa-miR-4661-3p	chr11_33307958_33350179_+	163	-23.55	163	-23.55	198631	22	1223	981
hsa-miR-4667-5p	chr8_37727937_37735069_-	163	-29.25	163	-29.25	200305	22	3361	1211
hsa-miR-4677-3p	chr7_140055467_140058585_-	163	-25.19	163	-25.19	202489	22	243	2
hsa-miR-4679	chr2_63170936_63176297_+	163	-21.63	163	-21.63	202696	22	952	340
hsa-miR-4679	chr7_135262543_135277940_+	163	-19.51	163	-19.51	202732	22	1182	525
hsa-miR-4680-3p	chr3_71090478_71102924_-	163	-15.83	163	-15.83	202954	21	587	323
hsa-miR-4686	chr8_42924697_42940539_+	163	-24.08	163	-24.08	203966	23	3930	444
hsa-miR-4691-5p	chr8_37727937_37735069_-	163	-24.59	163	-24.59	205063	23	3361	1780
hsa-miR-4722-3p	chr7_32582752_32599076_+	163	-21.17	163	-21.17	211889	22	1122	735
hsa-miR-4740-5p	chr5_142264862_142311690_+	163	-17.96	163	-17.96	215897	22	723	390
hsa-miR-4755-3p	chr19_6697354_6697805_-	163	-25.9	163	-25.9	219401	22	356	166
hsa-miR-4778-3p	chr2_191520702_191537878_+	163	-28.75	163	-28.75	224405	22	1300	412
hsa-miR-4786-3p	chr9_96238537_96261168_+	163	-24.6	163	-24.6	226672	22	309	13
hsa-miR-4999-5p	chr9_35295692_35313986_+	163	-19.5	163	-19.5	230448	21	641	72
hsa-miR-5001-5p	chr8_42924697_42940539_+	163	-25.94	163	-25.94	230928	24	3930	2871
hsa-miR-5002-5p	chr7_155457868_155473602_+	163	-20.79	163	-20.79	231161	24	524	414
hsa-miR-5003-5p	chr1_21071236_21107033_-	163	-21.77	163	-21.77	231316	23	4950	2462
hsa-miR-5003-5p	chr1_21083658_21103243_-	163	-21.77	163	-21.77	231317	23	2480	2166
hsa-miR-507	chr14_45587230_45599993_-	163	-13.92	163	-13.92	64323	21	502	324
hsa-miR-518d-3p	chr7_44714009_44715748_+	163	-23.98	163	-23.98	60855	21	418	27
hsa-miR-518e-3p	chr7_44714009_44715748_+	163	-23.74	163	-23.74	60367	21	418	29
hsa-miR-5195-3p	chr19_13135834_13136366_+	163	-23.06	163	-23.06	237210	21	532	481
hsa-miR-5195-3p	chr9_14146687_14179779_-	163	-26.39	163	-26.39	237279	21	363	127
hsa-miR-5196-5p	chr6_47251673_47254331_-	163	-26.44	163	-26.44	237377	22	1147	556
hsa-miR-519e-5p	chrX_134679347_134686071_+	163	-22.48	163	-22.48	55508	22	870	531
hsa-miR-520f-3p	chr5_142264862_142311690_+	163	-20.25	163	-20.25	55833	22	723	458
hsa-miR-520g-5p	chr1_21205815_21231464_-	163	-19.34	163	-19.34	59664	23	1070	677
hsa-miR-532-5p	chr16_11114049_11154879_+	163	-20.26	163	-20.26	65426	22	813	218
hsa-miR-544a	chr1_21071236_21107033_-	163	-19.14	163	-19.14	66128	22	4950	4378
hsa-miR-548ah-3p	chr22_46096161_46136418_+	163	-17.66	163	-17.66	177937	22	782	4
hsa-miR-548am-3p	chr22_46096161_46136418_+	163	-17.39	163	-17.39	191357	22	782	4
hsa-miR-548az-3p	chr8_42924697_42940539_+	163	-12.53	163	-12.53	253742	21	3930	3194
hsa-miR-548d-3p	chr3_17051165_17056403_+	163	-13.46	163	-13.46	84244	22	2691	655
hsa-miR-548f-3p	chr12_90003713_90029028_-	163	-12.5	163	-12.5	109823	19	2036	857
hsa-miR-548h-3p	chr7_127965870_127976096_-	163	-16.33	163	-16.33	114524	23	590	107
hsa-miR-548h-5p	chr8_37727937_37735069_-	163	-14.02	163	-14.02	114417	22	3361	271
hsa-miR-548j-5p	chr8_37727937_37735069_-	163	-16.04	163	-16.04	106975	22	3361	271
hsa-miR-548q	chr13_28748408_28752072_+	163	-20.97	163	-20.97	123610	22	260	44
hsa-miR-548v	chr4_110412482_110437796_+	163	-14.85	163	-14.85	131831	22	961	482
hsa-miR-548z	chr7_127965870_127976096_-	163	-16.33	163	-16.33	171498	23	590	107
hsa-miR-5571-3p	chrX_23739997_23754133_-	163	-27.46	163	-27.46	238266	19	568	231
hsa-miR-5584-5p	chr1_21071236_21107033_-	163	-18.78	163	-18.78	240954	22	4950	2979
hsa-miR-5590-3p	chr12_112513481_112516545_-	163	-14.18	163	-14.18	243042	21	299	101
hsa-miR-5680	chr8_68930080_68942893_+	163	-17.29	163	-17.29	243740	22	564	275
hsa-miR-5691	chr11_85685750_85742653_-	163	-20.33	163	-20.33	245358	22	1838	616
hsa-miR-5703	chr12_70149163_70150443_+	163	-21.91	163	-21.91	247072	18	535	67
hsa-miR-5706	chr12_30881581_30904067_-	163	-14.99	163	-14.99	247558	22	1362	35
hsa-miR-5787	chr1_21071236_21107033_-	163	-29.4	163	-29.4	248030	20	4950	1036
hsa-miR-5787	chr1_21083658_21103243_-	163	-29.4	163	-29.4	248031	20	2480	740
hsa-miR-586	chr2_95814629_95819004_-	163	-22.99	163	-22.99	72889	22	1606	1284
hsa-miR-605-3p	chr6_47251673_47254331_-	163	-22.43	163	-22.43	76459	22	1147	425
hsa-miR-607	chr16_19627435_19693712_+	163	-13	163	-13	76651	21	1864	937
hsa-miR-612	chr1_21071236_21107033_-	163	-25.97	163	-25.97	77230	25	4950	2779
hsa-miR-613	chr16_67644726_67646024_+	163	-19.19	163	-19.19	77386	20	961	792
hsa-miR-620	chr7_74119495_74133260_+	163	-16.03	163	-16.03	78912	20	473	30
hsa-miR-627-5p	chr5_70798425_70808255_+	163	-15.38	163	-15.38	79994	22	2399	2303
hsa-miR-630	chr7_135262543_135277940_+	163	-21.96	163	-21.96	80732	22	1182	474
hsa-miR-644a	chr16_19627435_19693712_+	163	-22.35	163	-22.35	82751	19	1864	433
hsa-miR-6501-3p	chr22_38933596_38964294_-	163	-32.7	163	-32.7	253942	23	1432	1012
hsa-miR-6508-3p	chr12_90003713_90029028_-	163	-19.27	163	-19.27	255613	22	2036	1983
hsa-miR-6508-3p	chr8_37727937_37735069_-	163	-19.28	163	-19.28	255693	22	3361	849
hsa-miR-6513-5p	chr20_47570092_47592736_+	163	-21.88	163	-21.88	256744	23	1355	1134
hsa-miR-664a-5p	chr16_66971939_66973261_+	163	-25.88	163	-25.88	117157	24	347	228
hsa-miR-6715b-3p	chr3_47777523_47787483_-	163	-22.64	163	-22.64	257731	22	261	76
hsa-miR-6721-5p	chr19_19756682_19757156_-	163	-30.31	163	-30.31	258927	23	255	16
hsa-miR-6749-5p	chr19_19756682_19757156_-	163	-35.4	163	-35.4	265271	22	255	111
hsa-miR-6752-5p	chr16_66971939_66973261_+	163	-30.63	163	-30.63	265997	22	347	130
hsa-miR-6760-3p	chr13_48651288_48664554_-	163	-21.5	163	-21.5	268060	21	674	171
hsa-miR-6761-5p	chr13_28748408_28752072_+	163	-23.4	163	-23.4	268180	21	260	232
hsa-miR-6769b-5p	chr1_21071236_21107033_-	163	-29.5	163	-29.5	292316	23	4950	4115
hsa-miR-6773-3p	chr13_52971366_52972329_-	163	-27.96	163	-27.96	271234	22	963	702
hsa-miR-6778-3p	chr6_13639794_13644961_-	163	-21.26	163	-21.26	272512	21	598	449
hsa-miR-6796-5p	chr3_171944660_171969331_+	163	-26.12	163	-26.12	276761	23	603	281
hsa-miR-6800-3p	chr5_70798425_70808255_+	163	-24.96	163	-24.96	277878	21	2399	1499
hsa-miR-6808-3p	chr3_17051165_17056403_+	163	-19.55	163	-19.55	279810	21	2691	635
hsa-miR-6809-3p	chr3_17051165_17056403_+	163	-16.09	163	-16.09	280054	21	2691	1453
hsa-miR-6811-5p	chr19_6697354_6697805_-	163	-20.34	163	-20.34	280401	22	356	263
hsa-miR-6824-3p	chr8_37727937_37735069_-	163	-21.61	163	-21.61	283753	21	3361	1219
hsa-miR-6844	chr1_171492359_171506612_+	163	-14.88	163	-14.88	288531	21	1671	813
hsa-miR-6845-3p	chr5_70798425_70808255_+	163	-20.13	163	-20.13	288858	21	2399	409
hsa-miR-6858-3p	chr3_17051165_17056403_+	163	-27.04	163	-27.04	292010	22	2691	850
hsa-miR-6858-3p	chr7_128845043_128846428_+	163	-32.39	163	-32.39	292035	22	727	288
hsa-miR-6860	chr16_11114049_11154879_+	163	-24.9	163	-24.9	292590	22	813	332
hsa-miR-6861-5p	chr11_33307958_33350179_+	163	-30.15	163	-30.15	292693	22	1223	1182
hsa-miR-6873-5p	chr13_48827943_48835457_+	163	-25.45	163	-25.45	295511	22	781	369
hsa-miR-6876-3p	chr3_123649948_123667979_-	163	-15.97	163	-15.97	296401	24	1426	766
hsa-miR-6880-5p	chr1_171492359_171506612_+	163	-33.14	163	-33.14	297193	22	1671	1293
hsa-miR-6887-5p	chr19_58904342_58904854_+	163	-25.64	163	-25.64	298944	23	339	301
hsa-miR-6894-3p	chr14_55168779_55169298_+	163	-23.35	163	-23.35	300760	21	519	156
hsa-miR-7152-5p	chr4_77045801_77065626_-	163	-23.59	163	-23.59	303733	22	1097	367
hsa-miR-7156-5p	chr9_35295692_35313986_+	163	-21.07	163	-21.07	304746	23	641	387
hsa-miR-758-3p	chr3_17051165_17056403_+	163	-25.82	163	-25.82	87538	22	2691	632
hsa-miR-769-5p	chr9_14146687_14179779_-	163	-25.43	163	-25.43	91245	22	363	205
hsa-miR-770-5p	chr12_105303432_105322472_-	163	-27.15	163	-27.15	93225	23	830	692
hsa-miR-7843-3p	chr20_62407030_62422143_-	163	-21.92	163	-21.92	307375	22	1255	715
hsa-miR-7843-5p	chr12_1480998_1553916_+	163	-25.79	163	-25.79	307215	22	498	85
hsa-miR-7974	chr15_89656955_89698765_+	163	-23.39	163	-23.39	310035	24	644	204
hsa-miR-7974	chr2_191520702_191537878_+	163	-29.98	163	-29.98	310049	24	1300	789
hsa-miR-8075	chr9_6420911_6434173_+	163	-19.22	163	-19.22	313532	24	491	170
hsa-miR-8081	chr20_62407030_62422143_-	163	-20.28	163	-20.28	314207	23	1255	950
hsa-miR-8089	chr3_171944660_171969331_+	163	-28.02	163	-28.02	315191	24	603	267
hsa-miR-873-5p	chr1_201821231_201828122_+	163	-21.15	163	-21.15	97847	21	954	901
hsa-miR-876-3p	chr2_191520702_191537878_+	163	-17.86	163	-17.86	96183	22	1300	1225
hsa-miR-877-3p	chr2_191520702_191537878_+	163	-25.22	163	-25.22	97403	21	1300	418
hsa-miR-889-5p	chr3_17051165_17056403_+	163	-20.64	163	-20.64	95590	22	2691	1848
hsa-miR-891a-3p	chr1_8716031_8716500_-	163	-21.25	163	-21.25	93827	22	469	326
hsa-miR-891a-3p	chr6_13639794_13644961_-	163	-19.2	163	-19.2	93904	22	598	206
hsa-miR-891a-5p	chr8_30643726_30657271_-	163	-21.31	163	-21.31	93798	22	852	28
hsa-miR-892a	chr13_52971366_52972329_-	163	-20.51	163	-20.51	94090	21	963	48
hsa-miR-892c-3p	chr3_110830876_110845182_+	163	-13.32	163	-13.32	259678	22	909	386
hsa-miR-942-5p	chr2_224749364_224760347_-	163	-27.45	163	-27.45	101310	22	335	210
hsa-miR-942-5p	chr3_17051165_17056403_+	163	-24.9	163	-24.9	101324	22	2691	49
hsa-miR-1207-3p	chr7_2477438_2483381_+	162	-23.37	162	-23.37	106480	18	117	43
hsa-miR-1207-5p	chr3_123649948_123667979_-	162	-30.12	162	-30.12	106325	21	1426	295
hsa-miR-122-3p	chr7_44714009_44715748_+	162	-18.34	162	-18.34	22059	22	418	97
hsa-miR-1236-3p	chr12_90003713_90029028_-	162	-24.99	162	-24.99	104821	22	2036	472
hsa-miR-1251-3p	chr1_21205815_21231464_-	162	-20	162	-20	111270	21	1070	622
hsa-miR-1253	chr13_52971366_52972329_-	162	-18.52	162	-18.52	111414	21	963	7
hsa-miR-1262	chr1_21071236_21107033_-	162	-17.42	162	-17.42	112610	22	4950	4334
hsa-miR-1264	chr8_42924697_42940539_+	162	-14.97	162	-14.97	87700	23	3930	2265
hsa-miR-129-5p	chr7_127965870_127976096_-	162	-22.28	162	-22.28	11800	21	590	204
hsa-miR-1301-5p	chr5_133533466_133541822_-	162	-23.75	162	-23.75	90113	19	1132	908
hsa-miR-1304-5p	chr1_171492359_171506612_+	162	-19.68	162	-19.68	109191	22	1671	1608
hsa-miR-1306-5p	chr2_95814629_95819004_-	162	-23.98	162	-23.98	117419	22	1606	74
hsa-miR-130b-5p	chr12_90003713_90029028_-	162	-15.12	162	-15.12	34793	21	2036	1176
hsa-miR-1324	chr1_21071236_21107033_-	162	-18.13	162	-18.13	118710	24	4950	305
hsa-miR-1324	chr1_21083658_21103243_-	162	-18.13	162	-18.13	118711	24	2480	9
hsa-miR-1343-5p	chr20_62407030_62422143_-	162	-35.77	162	-35.77	204285	22	1255	898
hsa-miR-134-5p	chr9_6420911_6434173_+	162	-22.71	162	-22.71	27686	22	491	306
hsa-miR-135a-5p	chr8_42924697_42940539_+	162	-13.36	162	-13.36	23650	23	3930	2099
hsa-miR-135b-5p	chr8_42924697_42940539_+	162	-13.2	162	-13.2	43292	23	3930	2099
hsa-miR-141-3p	chr1_21071236_21107033_-	162	-15.28	162	-15.28	24526	22	4950	3827
hsa-miR-141-5p	chr16_19627435_19693712_+	162	-22.16	162	-22.16	24435	22	1864	1612
hsa-miR-153-5p	chr5_36984777_36986403_+	162	-12.73	162	-12.73	26069	22	1626	740
hsa-miR-15b-3p	chr2_207144263_207162097_+	162	-15.28	162	-15.28	21033	22	437	241
hsa-miR-1-5p	chr2_191520702_191537878_+	162	-15	162	-15	31401	22	1300	222
hsa-miR-1-5p	chr5_142264862_142311690_+	162	-14.38	162	-14.38	31433	22	723	1
hsa-miR-183-3p	chr2_61710091_61717911_-	162	-17.86	162	-17.86	15303	22	925	220
hsa-miR-203b-3p	chr1_201821231_201828122_+	162	-21.2	162	-21.2	208867	23	954	200
hsa-miR-2113	chr7_135262543_135277940_+	162	-21.89	162	-21.89	92688	21	1182	199
hsa-miR-215-3p	chr9_114289547_114296633_+	162	-15.78	162	-15.78	18041	23	1062	139
hsa-miR-216a-5p	chr3_72890195_72893574_-	162	-18.04	162	-18.04	18125	22	343	183
hsa-miR-223-3p	chr5_179743340_179763577_-	162	-14.77	162	-14.77	19723	22	1158	1043
hsa-miR-22-5p	chr22_38933596_38964294_-	162	-15.76	162	-15.76	3842	22	1432	45
hsa-miR-2392	chr4_83799882_83802075_-	162	-28.65	162	-28.65	186980	20	323	66
hsa-miR-2681-3p	chr8_37727937_37735069_-	162	-18.65	162	-18.65	124543	22	3361	2070
hsa-miR-2682-3p	chr1_21205815_21231464_-	162	-27.32	162	-27.32	124690	22	1070	562
hsa-miR-26b-3p	chr4_148775826_148803083_+	162	-19.12	162	-19.12	5318	22	1484	365
hsa-miR-26b-3p	chr4_148778703_148803083_+	162	-19.12	162	-19.12	5319	22	1484	365
hsa-miR-297	chr9_6420911_6434173_+	162	-19.55	162	-19.55	101862	21	491	274
hsa-miR-29a-5p	chr7_23381682_23391205_-	162	-17.85	162	-17.85	5951	22	802	620
hsa-miR-29b-1-5p	chr4_149356255_149358014_-	162	-17.02	162	-17.02	9224	24	1759	1181
hsa-miR-300	chr4_148775826_148803083_+	162	-23.39	162	-23.39	94012	22	1484	543
hsa-miR-300	chr4_148778703_148803083_+	162	-23.39	162	-23.39	94013	22	1484	543
hsa-miR-301b-3p	chr7_135262543_135277940_+	162	-12.02	162	-12.02	98788	23	1182	535
hsa-miR-3065-5p	chr13_48651288_48664554_-	162	-18.31	162	-18.31	138740	23	674	579
hsa-miR-3124-3p	chr2_224749364_224760347_-	162	-20.91	162	-20.91	126930	22	335	79
hsa-miR-3127-5p	chr6_47251673_47254331_-	162	-24.48	162	-24.48	127577	23	1147	583
hsa-miR-3132	chr3_197592293_197602646_+	162	-25.24	162	-25.24	128532	24	615	517
hsa-miR-3153	chr8_37727937_37735069_-	162	-21.74	162	-21.74	132961	23	3361	3040
hsa-miR-3155b	chr3_110830876_110845182_+	162	-30.19	162	-30.19	182940	18	909	347
hsa-miR-3156-3p	chr7_128845043_128846428_+	162	-21.14	162	-21.14	133679	21	727	608
hsa-miR-3158-3p	chr3_123649948_123667979_-	162	-25.1	162	-25.1	134141	22	1426	1288
hsa-miR-3165	chr9_96238537_96261168_+	162	-19.18	162	-19.18	135294	22	309	278
hsa-miR-3169	chr8_37727937_37735069_-	162	-22.34	162	-22.34	135889	22	3361	1471
hsa-miR-3184-3p	chr8_37727937_37735069_-	162	-20.18	162	-20.18	138573	23	3361	1962
hsa-miR-3185	chr3_171944660_171969331_+	162	-21.06	162	-21.06	138657	23	603	428
hsa-miR-3187-3p	chr2_61710091_61717911_-	162	-23.17	162	-23.17	139377	20	925	511
hsa-miR-3191-5p	chr1_235993525_235996967_-	162	-36.65	162	-36.65	140185	22	289	170
hsa-miR-3192-5p	chrX_139865339_139866824_+	162	-25.1	162	-25.1	140543	23	1178	649
hsa-miR-3201	chr1_21071236_21107033_-	162	-15.14	162	-15.14	142134	17	4950	2903
hsa-miR-320a	chr13_28748408_28752072_+	162	-21.82	162	-21.82	31012	22	260	47
hsa-miR-320b	chr13_28748408_28752072_+	162	-21.82	162	-21.82	88962	22	260	47
hsa-miR-330-3p	chr13_48827943_48835457_+	162	-18.31	162	-18.31	41751	23	781	39
hsa-miR-330-3p	chr14_55168779_55169298_+	162	-18.97	162	-18.97	41754	23	519	174
hsa-miR-338-3p	chr15_89656955_89698765_+	162	-18.67	162	-18.67	44319	22	644	100
hsa-miR-338-3p	chr7_3658711_3681737_+	162	-21.27	162	-21.27	44384	22	415	177
hsa-miR-33a-5p	chr10_32854485_32873232_+	162	-12.65	162	-12.65	6842	21	803	133
hsa-miR-33b-5p	chr10_32854485_32873232_+	162	-12.77	162	-12.77	80896	20	803	134
hsa-miR-3613-3p	chr2_191520702_191537878_+	162	-8.51	162	-8.51	154499	24	1300	250
hsa-miR-3617-3p	chr9_114289547_114296633_+	162	-20.73	162	-20.73	155413	23	1062	250
hsa-miR-3617-5p	chr1_47834140_47840965_+	162	-11.14	162	-11.14	155192	22	474	302
hsa-miR-3618	chr22_38933596_38964294_-	162	-17.49	162	-17.49	155488	22	1432	1116
hsa-miR-362-5p	chr14_55168779_55169298_+	162	-19.15	162	-19.15	35654	24	519	13
hsa-miR-3663-5p	chr1_171492359_171506612_+	162	-22.8	162	-22.8	158967	21	1671	442
hsa-miR-3663-5p	chr12_1480998_1553916_+	162	-21.69	162	-21.69	158985	21	498	225
hsa-miR-3663-5p	chr12_30881581_30904067_-	162	-26.65	162	-26.65	158986	21	1362	38
hsa-miR-3667-3p	chr1_47834140_47840965_+	162	-28.76	162	-28.76	159828	22	474	240
hsa-miR-3671	chr9_6420911_6434173_+	162	-15.06	162	-15.06	160300	22	491	6
hsa-miR-3678-3p	chr7_128845043_128846428_+	162	-27.56	162	-27.56	161251	22	727	174
hsa-miR-3679-5p	chr12_70149163_70150443_+	162	-24.98	162	-24.98	161306	23	535	155
hsa-miR-3686	chr10_32854485_32873232_+	162	-16.09	162	-16.09	162636	22	803	697
hsa-miR-3689b-3p	chr1_21071236_21107033_-	162	-29.33	162	-29.33	164582	22	4950	829
hsa-miR-3689b-3p	chr1_21083658_21103243_-	162	-29.33	162	-29.33	164583	22	2480	533
hsa-miR-3689c	chr1_21071236_21107033_-	162	-29.33	162	-29.33	182272	22	4950	829
hsa-miR-3689c	chr1_21083658_21103243_-	162	-29.33	162	-29.33	182273	22	2480	533
hsa-miR-3692-3p	chr2_224749364_224760347_-	162	-26.44	162	-26.44	163896	24	335	190
hsa-miR-3692-5p	chr9_35295692_35313986_+	162	-20.16	162	-20.16	163836	24	641	227
hsa-miR-3714	chr18_45391429_45423180_-	162	-21.23	162	-21.23	164129	22	783	24
hsa-miR-371b-5p	chr12_48477373_48491907_-	162	-23.54	162	-23.54	218889	22	679	615
hsa-miR-374a-5p	chr12_90003713_90029028_-	162	-12.46	162	-12.46	39063	22	2036	745
hsa-miR-374c-5p	chr1_171492359_171506612_+	162	-16.02	162	-16.02	170679	22	1671	1133
hsa-miR-376b-5p	chr10_32854485_32873232_+	162	-14.38	162	-14.38	49664	22	803	264
hsa-miR-3908	chr12_90003713_90029028_-	162	-16.78	162	-16.78	164723	22	2036	1607
hsa-miR-3924	chr9_6420911_6434173_+	162	-12.15	162	-12.15	167376	22	491	276
hsa-miR-3925-3p	chr22_46096161_46136418_+	162	-19.07	162	-19.07	167567	21	782	170
hsa-miR-3941	chr4_148775826_148803083_+	162	-21.35	162	-21.35	169896	22	1484	978
hsa-miR-3941	chr4_148778703_148803083_+	162	-21.35	162	-21.35	169897	22	1484	978
hsa-miR-3942-5p	chr10_70404454_70406762_+	162	-11.89	162	-11.89	169958	22	2308	1078
hsa-miR-3974	chr2_45925079_45928663_+	162	-18.73	162	-18.73	192812	23	281	131
hsa-miR-410-3p	chr3_17051165_17056403_+	162	-13.09	162	-13.09	49596	21	2691	899
hsa-miR-412-3p	chr10_70404454_70406762_+	162	-22.59	162	-22.59	49300	23	2308	1780
hsa-miR-4251	chr16_19627435_19693712_+	162	-18.64	162	-18.64	147533	17	1864	1018
hsa-miR-4252	chr15_89656955_89698765_+	162	-26.51	162	-26.51	147897	19	644	156
hsa-miR-4294	chr15_89656955_89698765_+	162	-26.32	162	-26.32	143383	17	644	114
hsa-miR-4427	chr2_224749364_224760347_-	162	-20.35	162	-20.35	173900	21	335	14
hsa-miR-4435	chr8_37727937_37735069_-	162	-25.74	162	-25.74	175295	22	3361	1427
hsa-miR-4452	chr18_74561481_74567157_+	162	-15.21	162	-15.21	178160	23	308	170
hsa-miR-4457	chr8_37727937_37735069_-	162	-21.06	162	-21.06	178833	22	3361	1060
hsa-miR-4476	chr8_37727937_37735069_-	162	-22.52	162	-22.52	181883	22	3361	2589
hsa-miR-4496	chr12_30881581_30904067_-	162	-21.18	162	-21.18	185460	22	1362	874
hsa-miR-4502	chr3_17051165_17056403_+	162	-22.57	162	-22.57	186358	22	2691	1939
hsa-miR-451a	chr3_72890195_72893574_-	162	-16.54	162	-16.54	48625	22	343	317
hsa-miR-4523	chr6_131247744_131277639_-	162	-25.77	162	-25.77	189307	21	824	223
hsa-miR-4529-3p	chr9_14146687_14179779_-	162	-20.88	162	-20.88	190309	21	363	4
hsa-miR-4647	chr14_45587230_45599993_-	162	-19.29	162	-19.29	196083	23	502	59
hsa-miR-4659a-3p	chr12_1480998_1553916_+	162	-19.3	162	-19.3	198269	22	498	57
hsa-miR-4663	chr1_21071236_21107033_-	162	-24.9	162	-24.9	199230	24	4950	146
hsa-miR-4670-5p	chrX_134679347_134686071_+	162	-22.72	162	-22.72	201176	22	870	411
hsa-miR-4680-3p	chr2_61710091_61717911_-	162	-14.69	162	-14.69	202939	21	925	220
hsa-miR-4692	chr8_42924697_42940539_+	162	-23.62	162	-23.62	205308	22	3930	2425
hsa-miR-4697-3p	chr20_62559687_62562535_+	162	-32.78	162	-32.78	206360	24	578	495
hsa-miR-4701-3p	chr4_149356255_149358014_-	162	-25.7	162	-25.7	207230	20	1759	674
hsa-miR-4707-3p	chrX_130883333_130928494_-	162	-27.58	162	-27.58	208251	22	1096	730
hsa-miR-4712-5p	chr4_77045801_77065626_-	162	-17.69	162	-17.69	209427	22	1097	141
hsa-miR-4715-3p	chr5_70798425_70808255_+	162	-22.15	162	-22.15	210290	23	2399	1849
hsa-miR-4723-3p	chr12_90003713_90029028_-	162	-23.98	162	-23.98	212181	22	2036	1833
hsa-miR-4753-3p	chr2_191520702_191537878_+	162	-15.4	162	-15.4	218793	22	1300	1250
hsa-miR-4753-3p	chr7_74119495_74133260_+	162	-21.18	162	-21.18	218846	22	473	288
hsa-miR-4762-3p	chr22_46096161_46136418_+	162	-15.43	162	-15.43	221247	22	782	228
hsa-miR-4763-3p	chr7_44714009_44715748_+	162	-33.17	162	-33.17	221529	24	418	57
hsa-miR-4776-5p	chr1_235993525_235996967_-	162	-20.87	162	-20.87	223755	22	289	149
hsa-miR-4780	chr5_36984777_36986403_+	162	-23.48	162	-23.48	224685	22	1626	1117
hsa-miR-4784	chr3_71090478_71102924_-	162	-25.94	162	-25.94	225768	20	587	90
hsa-miR-4793-5p	chr1_21071236_21107033_-	162	-21.5	162	-21.5	227778	24	4950	948
hsa-miR-4793-5p	chr1_21083658_21103243_-	162	-21.5	162	-21.5	227779	24	2480	652
hsa-miR-491-3p	chr4_77045801_77065626_-	162	-15.59	162	-15.59	51925	22	1097	554
hsa-miR-495-3p	chr4_110412482_110437796_+	162	-14.84	162	-14.84	53751	22	961	865
hsa-miR-5001-3p	chr1_21071236_21107033_-	162	-20.28	162	-20.28	230950	22	4950	361
hsa-miR-5001-3p	chr1_21083658_21103243_-	162	-20.28	162	-20.28	230951	22	2480	65
hsa-miR-5009-5p	chr5_142264862_142311690_+	162	-25.06	162	-25.06	233099	24	723	160
hsa-miR-502-5p	chr6_131247744_131277639_-	162	-20.53	162	-20.53	62793	21	824	453
hsa-miR-5047	chr5_138160218_138163407_+	162	-20.95	162	-20.95	233830	21	474	141
hsa-miR-5088-5p	chr19_19756682_19757156_-	162	-32.7	162	-32.7	234039	24	255	80
hsa-miR-5096	chr4_83799882_83802075_-	162	-19.76	162	-19.76	235658	21	323	184
hsa-miR-512-5p	chr2_191520702_191537878_+	162	-28.72	162	-28.72	54703	23	1300	877
hsa-miR-514b-5p	chr13_52971366_52972329_-	162	-20.17	162	-20.17	142280	22	963	13
hsa-miR-5187-3p	chr2_43798845_43802166_-	162	-19.21	162	-19.21	235999	21	1027	933
hsa-miR-520a-5p	chr1_21071236_21107033_-	162	-24.23	162	-24.23	56124	21	4950	2360
hsa-miR-520a-5p	chr1_21083658_21103243_-	162	-24.23	162	-24.23	56125	21	2480	2064
hsa-miR-520d-3p	chr5_14316621_14336836_+	162	-22.67	162	-22.67	59494	22	546	247
hsa-miR-539-5p	chr6_131247744_131277639_-	162	-18.03	162	-18.03	65965	22	824	221
hsa-miR-544a	chr2_191520702_191537878_+	162	-16.17	162	-16.17	66171	22	1300	482
hsa-miR-548ad-3p	chr2_191520702_191537878_+	162	-11.42	162	-11.42	174507	22	1300	165
hsa-miR-548as-3p	chr4_77045801_77065626_-	162	-15.44	162	-15.44	239195	22	1097	903
hsa-miR-548ay-5p	chr8_37727937_37735069_-	162	-14.39	162	-14.39	253131	21	3361	272
hsa-miR-548m	chr1_21071236_21107033_-	162	-13.38	162	-13.38	112976	21	4950	1935
hsa-miR-548m	chr1_21083658_21103243_-	162	-13.38	162	-13.38	112977	21	2480	1639
hsa-miR-5590-5p	chr10_70404454_70406762_+	162	-16.61	162	-16.61	242914	21	2308	1566
hsa-miR-5590-5p	chr2_191520702_191537878_+	162	-13.74	162	-13.74	242949	21	1300	1047
hsa-miR-559	chr2_191520702_191537878_+	162	-8.55	162	-8.55	68367	21	1300	239
hsa-miR-5689	chr9_115024714_115060196_-	162	-24.44	162	-24.44	245206	22	567	64
hsa-miR-5694	chr8_30643726_30657271_-	162	-17	162	-17	245932	21	852	73
hsa-miR-5695	chr8_68930080_68942893_+	162	-16.35	162	-16.35	246058	22	564	299
hsa-miR-5700	chr9_74481714_74489999_-	162	-14.24	162	-14.24	246799	22	858	624
hsa-miR-573	chr5_70798425_70808255_+	162	-19.43	162	-19.43	70356	24	2399	2274
hsa-miR-579-3p	chr12_30881581_30904067_-	162	-13.27	162	-13.27	71390	23	1362	1301
hsa-miR-580-3p	chr10_70404454_70406762_+	162	-10.19	162	-10.19	71626	22	2308	1867
hsa-miR-581	chr5_142264862_142311690_+	162	-17.99	162	-17.99	71815	21	723	304
hsa-miR-586	chr12_112513481_112516545_-	162	-13.18	162	-13.18	72852	22	299	211
hsa-miR-592	chr12_30881581_30904067_-	162	-20.34	162	-20.34	74318	22	1362	243
hsa-miR-612	chr20_62407030_62422143_-	162	-28.16	162	-28.16	77283	25	1255	1213
hsa-miR-617	chr12_90003713_90029028_-	162	-24.99	162	-24.99	78347	22	2036	1320
hsa-miR-617	chr5_142264862_142311690_+	162	-21.53	162	-21.53	78403	22	723	157
hsa-miR-629-5p	chr4_149356255_149358014_-	162	-24.55	162	-24.55	80472	21	1759	1328
hsa-miR-6500-3p	chr1_21071236_21107033_-	162	-18.53	162	-18.53	253398	21	4950	1103
hsa-miR-6500-3p	chr1_21083658_21103243_-	162	-18.53	162	-18.53	253399	21	2480	807
hsa-miR-6516-5p	chr16_11114049_11154879_+	162	-21.55	162	-21.55	307962	22	813	714
hsa-miR-654-3p	chr5_36953719_36976504_+	162	-21.8	162	-21.8	85604	22	1574	1167
hsa-miR-663b	chr5_179743340_179763577_-	162	-36.52	162	-36.52	105855	22	1158	148
hsa-miR-6715a-3p	chr9_95030455_95032265_-	162	-19.38	162	-19.38	257537	21	226	24
hsa-miR-6735-5p	chr16_19627435_19693712_+	162	-23.98	162	-23.98	261969	25	1864	618
hsa-miR-6736-5p	chr3_123649948_123667979_-	162	-22.27	162	-22.27	262241	21	1426	97
hsa-miR-6739-3p	chr13_48651288_48664554_-	162	-17.55	162	-17.55	263058	21	674	214
hsa-miR-6739-3p	chr16_67644726_67646024_+	162	-16.34	162	-16.34	263070	21	961	529
hsa-miR-6754-5p	chr8_37727937_37735069_-	162	-30.39	162	-30.39	266551	22	3361	1112
hsa-miR-6760-3p	chr8_37727937_37735069_-	162	-27.29	162	-27.29	268137	21	3361	162
hsa-miR-6760-5p	chr4_149356255_149358014_-	162	-28.2	162	-28.2	267986	23	1759	11
hsa-miR-6763-3p	chr16_66971939_66973261_+	162	-39.09	162	-39.09	268803	21	347	35
hsa-miR-6770-5p	chr6_47251673_47254331_-	162	-24.74	162	-24.74	270439	24	1147	412
hsa-miR-6775-5p	chr18_45391429_45423180_-	162	-32.94	162	-32.94	271611	25	783	575
hsa-miR-6780a-3p	chr14_45587230_45599993_-	162	-20.36	162	-20.36	272943	21	502	384
hsa-miR-6791-5p	chr13_52971366_52972329_-	162	-39.15	162	-39.15	275504	22	963	169
hsa-miR-6792-3p	chr18_45391429_45423180_-	162	-27.29	162	-27.29	275881	22	783	113
hsa-miR-6795-5p	chr19_58904342_58904854_+	162	-30.27	162	-30.27	276496	24	339	300
hsa-miR-6805-5p	chr7_135262543_135277940_+	162	-26.18	162	-26.18	278982	22	1182	797
hsa-miR-6806-3p	chr9_115024714_115060196_-	162	-18.96	162	-18.96	279366	22	567	1
hsa-miR-6812-3p	chr1_171492359_171506612_+	162	-22.92	162	-22.92	280723	21	1671	565
hsa-miR-6819-5p	chr20_62407030_62422143_-	162	-33.55	162	-33.55	282365	22	1255	1074
hsa-miR-6826-3p	chr9_125932180_125946577_-	162	-20.13	162	-20.13	284247	22	807	103
hsa-miR-6826-5p	chr1_21071236_21107033_-	162	-19.64	162	-19.64	284020	23	4950	3442
hsa-miR-6830-3p	chr6_47251673_47254331_-	162	-31.64	162	-31.64	285201	23	1147	746
hsa-miR-6831-5p	chr16_19627435_19693712_+	162	-23.44	162	-23.44	285271	24	1864	1492
hsa-miR-6832-3p	chr5_142264862_142311690_+	162	-19.37	162	-19.37	285681	20	723	531
hsa-miR-6833-5p	chr12_48477373_48491907_-	162	-20.93	162	-20.93	285745	22	679	163
hsa-miR-6835-3p	chr3_72890195_72893574_-	162	-19.43	162	-19.43	286403	23	343	259
hsa-miR-6838-5p	chr22_22153300_22162135_-	162	-19.72	162	-19.72	287247	22	490	330
hsa-miR-6840-5p	chr12_1480998_1553916_+	162	-32.87	162	-32.87	287695	24	498	473
hsa-miR-6843-3p	chr7_127965870_127976096_-	162	-24.97	162	-24.97	288496	21	590	189
hsa-miR-6847-5p	chr8_37727937_37735069_-	162	-23.77	162	-23.77	289243	23	3361	1476
hsa-miR-6849-3p	chr13_48651288_48664554_-	162	-21.46	162	-21.46	289776	22	674	34
hsa-miR-6857-3p	chr13_52971366_52972329_-	162	-26.99	162	-26.99	291730	21	963	604
hsa-miR-6859-5p	chr5_133533466_133541822_-	162	-19.68	162	-19.68	292145	23	1132	651
hsa-miR-6864-5p	chr2_191520702_191537878_+	162	-21.19	162	-21.19	293335	24	1300	464
hsa-miR-6867-5p	chr4_148775826_148803083_+	162	-23.15	162	-23.15	294092	23	1484	665
hsa-miR-6867-5p	chr4_148778703_148803083_+	162	-23.15	162	-23.15	294093	23	1484	665
hsa-miR-6873-3p	chr13_48651288_48664554_-	162	-16.79	162	-16.79	295632	23	674	166
hsa-miR-6875-3p	chr20_47570092_47592736_+	162	-24.26	162	-24.26	296150	22	1355	1060
hsa-miR-6876-3p	chr1_21205815_21231464_-	162	-16.06	162	-16.06	296344	24	1070	816
hsa-miR-6878-5p	chr1_201821231_201828122_+	162	-17.14	162	-17.14	296707	23	954	37
hsa-miR-6883-5p	chr8_37727937_37735069_-	162	-28.42	162	-28.42	298027	22	3361	3004
hsa-miR-6884-5p	chr1_171492359_171506612_+	162	-22.02	162	-22.02	298169	22	1671	1322
hsa-miR-6884-5p	chr20_62407030_62422143_-	162	-21.11	162	-21.11	298225	22	1255	660
hsa-miR-6888-3p	chr3_197592293_197602646_+	162	-15.29	162	-15.29	299332	21	615	218
hsa-miR-6888-5p	chr12_90003713_90029028_-	162	-19.7	162	-19.7	299167	20	2036	1886
hsa-miR-7107-3p	chr1_21071236_21107033_-	162	-22.96	162	-22.96	301466	27	4950	4409
hsa-miR-7-1-3p	chr13_48827943_48835457_+	162	-10.86	162	-10.86	13203	22	781	660
hsa-miR-7152-5p	chr7_155457868_155473602_+	162	-18.3	162	-18.3	303751	22	524	282
hsa-miR-7154-5p	chr7_128845043_128846428_+	162	-32.41	162	-32.41	304235	23	727	302
hsa-miR-7161-5p	chr12_105303432_105322472_-	162	-22	162	-22	305383	23	830	426
hsa-miR-766-3p	chr12_48477373_48491907_-	162	-24.79	162	-24.79	91521	22	679	17
hsa-miR-8066	chr19_13135834_13136366_+	162	-23.99	162	-23.99	312362	21	532	457
hsa-miR-8067	chr1_21071236_21107033_-	162	-12.71	162	-12.71	312446	22	4950	2083
hsa-miR-8067	chr1_21083658_21103243_-	162	-12.71	162	-12.71	312447	22	2480	1787
hsa-miR-8067	chr5_133533466_133541822_-	162	-19.62	162	-19.62	312519	22	1132	576
hsa-miR-8089	chr1_21071236_21107033_-	162	-37.36	162	-37.36	315130	24	4950	4614
hsa-miR-8089	chr9_35295692_35313986_+	162	-33.25	162	-33.25	315238	24	641	522
hsa-miR-892c-3p	chr10_32854485_32873232_+	162	-18.97	162	-18.97	259626	22	803	662
hsa-miR-941	chr9_134312006_134314448_+	162	-29.28	162	-29.28	101248	23	176	29
hsa-miR-942-5p	chr8_37727937_37735069_-	162	-23.75	162	-23.75	101363	22	3361	1752
hsa-miR-103b	chr8_42924697_42940539_+	161	-16.03	161	-16.03	119786	23	3930	2710
hsa-miR-106b-3p	chr5_179743340_179763577_-	161	-17.58	161	-17.58	32289	22	1158	837
hsa-miR-1200	chr9_4286037_4286523_-	161	-24.24	161	-24.24	105521	22	486	272
hsa-miR-1229-5p	chr1_171492359_171506612_+	161	-29.91	161	-29.91	103945	24	1671	296
hsa-miR-1231	chr8_37727937_37735069_-	161	-27.26	161	-27.26	104291	20	3361	1103
hsa-miR-1250-3p	chr20_47570092_47592736_+	161	-10.01	161	-10.01	111076	19	1355	796
hsa-miR-1251-3p	chr4_103644027_103651893_-	161	-18.31	161	-18.31	111334	21	372	275
hsa-miR-1251-5p	chr8_42924697_42940539_+	161	-19.52	161	-19.52	111246	21	3930	2279
hsa-miR-1255b-2-3p	chr9_114289547_114296633_+	161	-21.72	161	-21.72	117105	22	1062	478
hsa-miR-125a-5p	chr8_37727937_37735069_-	161	-31.27	161	-31.27	26699	24	3361	833
hsa-miR-1270	chr7_74119495_74133260_+	161	-23.37	161	-23.37	114048	23	473	26
hsa-miR-1301-3p	chr2_109945679_109964405_+	161	-22.75	161	-22.75	90204	24	276	114
hsa-miR-130b-5p	chr20_62407030_62422143_-	161	-22.52	161	-22.52	34827	21	1255	609
hsa-miR-132-3p	chr11_85685750_85742653_-	161	-16.08	161	-16.08	23196	22	1838	473
hsa-miR-1324	chr8_42924697_42940539_+	161	-20.26	161	-20.26	118810	24	3930	286
hsa-miR-1343-3p	chr9_114289547_114296633_+	161	-22.3	161	-22.3	204457	22	1062	308
hsa-miR-134-3p	chr7_135262543_135277940_+	161	-21.53	161	-21.53	27784	23	1182	731
hsa-miR-138-5p	chr12_1480998_1553916_+	161	-25.61	161	-25.61	23931	23	498	410
hsa-miR-148b-5p	chr1_171492359_171506612_+	161	-15.8	161	-15.8	43433	22	1671	60
hsa-miR-15b-3p	chr3_171944660_171969331_+	161	-17.68	161	-17.68	21049	22	603	567
hsa-miR-181a-2-3p	chr13_52971366_52972329_-	161	-21.9	161	-21.9	14302	22	963	526
hsa-miR-181d-3p	chr8_37727937_37735069_-	161	-32.83	161	-32.83	54637	21	3361	1250
hsa-miR-1825	chr22_46096161_46136418_+	161	-25.61	161	-25.61	119987	18	782	498
hsa-miR-182-5p	chr9_74481714_74489999_-	161	-17.57	161	-17.57	14999	24	858	734
hsa-miR-185-3p	chr7_74119495_74133260_+	161	-21.45	161	-21.45	29502	22	473	199
hsa-miR-190a-5p	chr3_123649948_123667979_-	161	-15.98	161	-15.98	30075	22	1426	546
hsa-miR-190b	chr3_123649948_123667979_-	161	-18.27	161	-18.27	96687	21	1426	448
hsa-miR-1911-3p	chr10_70404454_70406762_+	161	-20.21	161	-20.21	121036	20	2308	2031
hsa-miR-192-3p	chr16_19627435_19693712_+	161	-22.53	161	-22.53	10649	22	1864	661
hsa-miR-197-3p	chr20_47570092_47592736_+	161	-26.07	161	-26.07	11036	22	1355	245
hsa-miR-19b-1-5p	chr18_9931806_9937063_+	161	-17.65	161	-17.65	2969	23	338	252
hsa-miR-203a-5p	chr12_48477373_48491907_-	161	-20.22	161	-20.22	16003	25	679	29
hsa-miR-20a-3p	chr1_171492359_171506612_+	161	-26.7	161	-26.7	3417	22	1671	1375
hsa-miR-2681-3p	chr5_70798425_70808255_+	161	-16.64	161	-16.64	124524	22	2399	2060
hsa-miR-26b-3p	chr12_30881581_30904067_-	161	-21.34	161	-21.34	5266	22	1362	1172
hsa-miR-298	chr2_45925079_45928663_+	161	-24.11	161	-24.11	93626	24	281	62
hsa-miR-301a-5p	chr12_30881581_30904067_-	161	-17.85	161	-17.85	34058	22	1362	622
hsa-miR-3064-5p	chr2_43798845_43802166_-	161	-24.12	161	-24.12	215259	21	1027	965
hsa-miR-30c-5p	chr1_21071236_21107033_-	161	-20.13	161	-20.13	12204	23	4950	1077
hsa-miR-30c-5p	chr1_21083658_21103243_-	161	-20.13	161	-20.13	12205	23	2480	781
hsa-miR-3122	chr9_114289547_114296633_+	161	-22.24	161	-22.24	126621	22	1062	807
hsa-miR-31-3p	chr12_1480998_1553916_+	161	-19.9	161	-19.9	6485	22	498	252
hsa-miR-3147	chr9_35295692_35313986_+	161	-26.37	161	-26.37	131750	24	641	85
hsa-miR-3169	chr9_115024714_115060196_-	161	-24.71	161	-24.71	135894	22	567	471
hsa-miR-3185	chr1_21071236_21107033_-	161	-21.2	161	-21.2	138596	23	4950	2242
hsa-miR-3185	chr1_21083658_21103243_-	161	-21.2	161	-21.2	138597	23	2480	1946
hsa-miR-3194-3p	chr1_21071236_21107033_-	161	-23.87	161	-23.87	140914	22	4950	365
hsa-miR-3194-3p	chr1_21083658_21103243_-	161	-23.87	161	-23.87	140915	22	2480	69
hsa-miR-3200-3p	chr2_109945679_109964405_+	161	-28.49	161	-28.49	142054	22	276	89
hsa-miR-320a	chr3_123649948_123667979_-	161	-27.49	161	-27.49	31051	22	1426	623
hsa-miR-320b	chr3_123649948_123667979_-	161	-27.86	161	-27.86	89001	22	1426	623
hsa-miR-320c	chr3_71090478_71102924_-	161	-22.57	161	-22.57	89128	20	587	255
hsa-miR-329-5p	chr12_30881581_30904067_-	161	-17.06	161	-17.06	48332	23	1362	108
hsa-miR-335-3p	chr5_36953719_36976504_+	161	-13.95	161	-13.95	44856	22	1574	1068
hsa-miR-345-3p	chr5_179743340_179763577_-	161	-24.69	161	-24.69	45343	22	1158	1107
hsa-miR-3529-3p	chr1_21071236_21107033_-	161	-16.11	161	-16.11	210698	24	4950	2462
hsa-miR-3529-3p	chr1_21083658_21103243_-	161	-16.11	161	-16.11	210699	24	2480	2166
hsa-miR-3529-3p	chr8_42924697_42940539_+	161	-14.05	161	-14.05	210798	24	3930	721
hsa-miR-3607-3p	chr3_71090478_71102924_-	161	-15.19	161	-15.19	153788	20	587	259
hsa-miR-362-5p	chr9_125932180_125946577_-	161	-16.62	161	-16.62	35733	24	807	480
hsa-miR-3663-5p	chr20_47570092_47592736_+	161	-29.26	161	-29.26	159022	21	1355	1148
hsa-miR-3664-5p	chr2_207144263_207162097_+	161	-19.56	161	-19.56	159259	22	437	327
hsa-miR-3671	chr6_131247744_131277639_-	161	-12.5	161	-12.5	160271	22	824	729
hsa-miR-367-3p	chr12_112513481_112516545_-	161	-15.89	161	-15.89	37472	22	299	250
hsa-miR-3679-5p	chr4_110412482_110437796_+	161	-20.98	161	-20.98	161355	23	961	300
hsa-miR-3689f	chr10_32854485_32873232_+	161	-13.68	161	-13.68	182644	22	803	671
hsa-miR-3691-5p	chr1_179089324_179091002_-	161	-21.85	161	-21.85	163482	23	358	126
hsa-miR-372-5p	chr4_148775826_148803083_+	161	-15.42	161	-15.42	38624	23	1484	1349
hsa-miR-372-5p	chr4_148778703_148803083_+	161	-15.42	161	-15.42	38625	23	1484	1349
hsa-miR-381-3p	chr1_21071236_21107033_-	161	-15.82	161	-15.82	40752	22	4950	3996
hsa-miR-3913-5p	chr3_197592293_197602646_+	161	-21.61	161	-21.61	165498	22	615	370
hsa-miR-3928-3p	chr11_85685750_85742653_-	161	-18.73	161	-18.73	168376	22	1838	604
hsa-miR-3936	chr20_47570092_47592736_+	161	-26.83	161	-26.83	169026	22	1355	542
hsa-miR-3942-3p	chr13_46090277_46099186_+	161	-13.75	161	-13.75	170093	21	421	254
hsa-miR-3943	chr11_85685750_85742653_-	161	-23.99	161	-23.99	170206	23	1838	1368
hsa-miR-424-5p	chr9_114289547_114296633_+	161	-19.5	161	-19.5	46345	22	1062	246
hsa-miR-4271	chr6_47251673_47254331_-	161	-28.75	161	-28.75	149903	19	1147	561
hsa-miR-4277	chr1_171492359_171506612_+	161	-21.97	161	-21.97	150671	21	1671	59
hsa-miR-429	chr18_45391429_45423180_-	161	-19.57	161	-19.57	47375	22	783	570
hsa-miR-4316	chr9_96238537_96261168_+	161	-24.36	161	-24.36	145664	17	309	64
hsa-miR-433-3p	chr3_17051165_17056403_+	161	-22.73	161	-22.73	48254	22	2691	1854
hsa-miR-4420	chr18_45391429_45423180_-	161	-19.54	161	-19.54	172669	22	783	716
hsa-miR-4432	chr9_114289547_114296633_+	161	-20.54	161	-20.54	174811	20	1062	259
hsa-miR-4436b-5p	chr4_148775826_148803083_+	161	-26.09	161	-26.09	224796	22	1484	1169
hsa-miR-4436b-5p	chr4_148778703_148803083_+	161	-26.09	161	-26.09	224797	22	1484	1169
hsa-miR-4469	chr22_22153300_22162135_-	161	-33	161	-33	180863	22	490	74
hsa-miR-4474-3p	chr7_32582752_32599076_+	161	-21.82	161	-21.82	181633	22	1122	33
hsa-miR-4477a	chr22_38933596_38964294_-	161	-16	161	-16	181962	22	1432	783
hsa-miR-4503	chr22_46096161_46136418_+	161	-16.49	161	-16.49	186477	22	782	88
hsa-miR-4510	chr3_123649948_123667979_-	161	-26.04	161	-26.04	187455	22	1426	211
hsa-miR-4520-5p	chr3_17051165_17056403_+	161	-22.5	161	-22.5	188676	20	2691	2469
hsa-miR-4529-5p	chr19_19756682_19757156_-	161	-20.55	161	-20.55	190119	22	255	214
hsa-miR-4533	chr20_62407030_62422143_-	161	-24.39	161	-24.39	190743	22	1255	911
hsa-miR-4638-3p	chr4_149356255_149358014_-	161	-22.92	161	-22.92	194542	23	1759	1169
hsa-miR-4657	chr8_37727937_37735069_-	161	-23.44	161	-23.44	197987	23	3361	1532
hsa-miR-4659b-5p	chrX_134679347_134686071_+	161	-16.12	161	-16.12	199102	19	870	591
hsa-miR-4668-3p	chr9_114289547_114296633_+	161	-14.19	161	-14.19	200675	23	1062	731
hsa-miR-4686	chr2_63170936_63176297_+	161	-27.92	161	-27.92	203916	23	952	486
hsa-miR-4686	chr5_14316621_14336836_+	161	-28.13	161	-28.13	203942	23	546	212
hsa-miR-4686	chr7_32582752_32599076_+	161	-18.26	161	-18.26	203959	23	1122	210
hsa-miR-4691-5p	chr4_149356255_149358014_-	161	-33.56	161	-33.56	205034	23	1759	1220
hsa-miR-4691-5p	chr8_68930080_68942893_+	161	-31.73	161	-31.73	205066	23	564	297
hsa-miR-4693-5p	chr1_47834140_47840965_+	161	-17.32	161	-17.32	205334	23	474	50
hsa-miR-4696	chr22_46096161_46136418_+	161	-17.64	161	-17.64	206119	22	782	84
hsa-miR-4697-3p	chr10_70404454_70406762_+	161	-28.68	161	-28.68	206314	24	2308	1846
hsa-miR-4701-3p	chr8_42924697_42940539_+	161	-26.47	161	-26.47	207260	20	3930	2575
hsa-miR-4703-3p	chr11_85685750_85742653_-	161	-19.4	161	-19.4	207416	22	1838	753
hsa-miR-4704-3p	chr5_70798425_70808255_+	161	-27.24	161	-27.24	207728	22	2399	857
hsa-miR-4717-3p	chr12_30881581_30904067_-	161	-26.52	161	-26.52	210958	21	1362	1159
hsa-miR-4724-5p	chr12_30881581_30904067_-	161	-20.7	161	-20.7	212422	23	1362	223
hsa-miR-4726-5p	chr7_128845043_128846428_+	161	-36.3	161	-36.3	212979	23	727	659
hsa-miR-4730	chr5_138160218_138163407_+	161	-22.16	161	-22.16	213822	23	474	416
hsa-miR-4739	chr20_47570092_47592736_+	161	-33.08	161	-33.08	215752	25	1355	613
hsa-miR-4740-5p	chr5_36984777_36986403_+	161	-29.97	161	-29.97	215901	22	1626	999
hsa-miR-4741	chr2_43798845_43802166_-	161	-39.32	161	-39.32	216113	23	1027	87
hsa-miR-4745-3p	chr20_62407030_62422143_-	161	-31.39	161	-31.39	217217	23	1255	885
hsa-miR-4753-3p	chr9_14146687_14179779_-	161	-16.28	161	-16.28	218857	22	363	340
hsa-miR-4755-3p	chr9_115024714_115060196_-	161	-26.63	161	-26.63	219464	22	567	433
hsa-miR-4757-5p	chr10_70404454_70406762_+	161	-26.5	161	-26.5	219978	23	2308	698
hsa-miR-4760-3p	chr11_33307958_33350179_+	161	-12.26	161	-12.26	220713	22	1223	422
hsa-miR-4776-3p	chr5_36984777_36986403_+	161	-18.1	161	-18.1	223953	23	1626	1388
hsa-miR-4778-3p	chr14_45587230_45599993_-	161	-19.55	161	-19.55	224387	22	502	331
hsa-miR-4778-5p	chr4_77045801_77065626_-	161	-15.57	161	-15.57	224311	22	1097	810
hsa-miR-4782-5p	chr5_133533466_133541822_-	161	-16.15	161	-16.15	225289	22	1132	797
hsa-miR-487a-5p	chr1_47834140_47840965_+	161	-18.43	161	-18.43	50760	22	474	111
hsa-miR-490-3p	chr3_171944660_171969331_+	161	-24.06	161	-24.06	51671	22	603	44
hsa-miR-5000-5p	chr12_70149163_70150443_+	161	-16.52	161	-16.52	230602	22	535	195
hsa-miR-5001-3p	chr7_135262543_135277940_+	161	-20.91	161	-20.91	231036	22	1182	400
hsa-miR-5003-3p	chr10_32854485_32873232_+	161	-13.2	161	-13.2	231444	21	803	336
hsa-miR-5004-3p	chr4_148775826_148803083_+	161	-22.76	161	-22.76	231750	22	1484	998
hsa-miR-5004-3p	chr4_148778703_148803083_+	161	-22.76	161	-22.76	231751	22	1484	998
hsa-miR-5006-3p	chr11_85685750_85742653_-	161	-20.17	161	-20.17	232182	21	1838	821
hsa-miR-500a-3p	chr16_28177828_28181230_-	161	-20.7	161	-20.7	62378	22	238	117
hsa-miR-5047	chr9_35295692_35313986_+	161	-21.46	161	-21.46	233864	21	641	618
hsa-miR-508-5p	chr4_83799882_83802075_-	161	-24.03	161	-24.03	64492	23	323	164
[truncated: 8,694 more rows]
